# Supplementary material for: Nickel price forecasting based onempirical mode decomposition and deep learning model with expansion mechanism
Source: PLoS One. 2026 Mar 24;21(3):e0341559. doi: 10.1371/journal.pone.0341559 (PMC13012476; doi:10.1371/journal.pone.0341559)
Supplement: S1 File — This File is the raw data for nickel price forecasts. (ZIP) [file pone.0341559.s002.zip]

Archive with 10 entries (8 files):
- Raw data for nickel price forecasts/
- Raw data for nickel price forecasts/Futures price/
- Raw data for nickel price forecasts/Futures price/Futures Closing Price  Aluminum.xlsx
- Raw data for nickel price forecasts/Futures price/Futures Closing Price  Cathode Copper.xlsx
- Raw data for nickel price forecasts/Futures price/Futures Closing Price  Iron Ore.xlsx
- Raw data for nickel price forecasts/Futures price/Futures Closing Price  Lead.xlsx
- Raw data for nickel price forecasts/Futures price/Futures Closing Price Gold.xlsx
- Raw data for nickel price forecasts/Futures price/Futures Closing Price Nickel.xlsx
- Raw data for nickel price forecasts/Futures price/Futures Closing Price Silver.xlsx
- Raw data for nickel price forecasts/Futures price/Futures Closing Price Zinc.xlsx
