# Supplementary material for: Nickel price forecasting based onempirical mode decomposition and deep learning model with expansion mechanism
Source: PLoS One. 2026 Mar 24;21(3):e0341559. doi: 10.1371/journal.pone.0341559 (PMC13012476; doi:10.1371/journal.pone.0341559)
Supplement: S1 File — This File is the raw data for nickel price forecasts. (ZIP) [file pone.0341559.s002.zip › Raw data for nickel price forecasts/Futures price/Futures Closing Price Aluminum.xlsx]

## Sheet: Sheet1
Indicator Name	Futures Closing Price (Continuous): Aluminum
Frequency	Daily
1995-04-17	19750
1995-04-18	19740
1995-04-19	19720
1995-04-20	19500
1995-04-21	19550
1995-04-24	19900
1995-04-25	19900
1995-04-26	19800
1995-04-27	19750
1995-04-28	19750
1995-05-02	19800
1995-05-03	19800
1995-05-04	20080
1995-05-05	20240
1995-05-08	20200
1995-05-09	20400
1995-05-11	20520
1995-05-12	20530
1995-05-15	20530
1995-05-16	20160
1995-05-17	20250
1995-05-18	20350
1995-05-19	20340
1995-05-22	20250
1995-05-23	20400
1995-05-24	20490
1995-05-25	20780
1995-05-26	20820
1995-05-29	20950
1995-05-30	21100
1995-05-31	21170
1995-06-01	21000
1995-06-02	20950
1995-06-05	21090
1995-06-06	21000
1995-06-07	20990
1995-06-08	21000
1995-06-09	20900
1995-06-12	20850
1995-06-13	20990
1995-06-14	20850
1995-06-15	20800
1995-06-16	20600
1995-06-19	20520
1995-06-20	20500
1995-06-21	20580
1995-06-22	20730
1995-06-23	20900
1995-06-26	20850
1995-06-27	20620
1995-06-28	20700
1995-06-29	20730
1995-06-30	20680
1995-07-03	20680
1995-07-04	20650
1995-07-05	20600
1995-07-06	20410
1995-07-07	20500
1995-07-10	20450
1995-07-11	20490
1995-07-12	20440
1995-07-13	20300
1995-07-14	20200
1995-07-17	20210
1995-07-18	20150
1995-07-19	19800
1995-07-20	19950
1995-07-21	19900
1995-07-24	19850
1995-07-25	19800
1995-07-26	19850
1995-07-27	19630
1995-07-28	19550
1995-07-31	19600
1995-08-01	19460
1995-08-02	19100
1995-08-03	19300
1995-08-07	19380
1995-08-08	19300
1995-08-09	19130
1995-08-10	19020
1995-08-11	18930
1995-08-14	18980
1995-08-15	18830
1995-08-16	18740
1995-08-17	18700
1995-08-18	18500
1995-08-21	18600
1995-08-22	18550
1995-08-23	18460
1995-08-24	18150
1995-08-25	18000
1995-08-28	17840
1995-08-29	17840
1995-08-30	17820
1995-08-31	17800
1995-09-01	17800
1995-09-04	17350
1995-09-05	16950
1995-09-06	17170
1995-09-07	17150
1995-09-08	17500
1995-09-11	17400
1995-09-12	17420
1995-09-13	17400
1995-09-14	17340
1995-09-15	17380
1995-09-18	17090
1995-09-19	17060
1995-09-20	17060
1995-09-21	17070
1995-09-22	17250
1995-09-25	17280
1995-09-26	17410
1995-09-27	17400
1995-09-28	17250
1995-09-29	17300
1995-10-04	17300
1995-10-05	17290
1995-10-06	17200
1995-10-09	17170
1995-10-10	16980
1995-10-11	16800
1995-10-12	16880
1995-10-13	16910
1995-10-16	16750
1995-10-17	16710
1995-10-18	16620
1995-10-19	16700
1995-10-20	16700
1995-10-23	16700
1995-10-24	16700
1995-10-25	16740
1995-10-26	16880
1995-10-27	16820
1995-10-30	16700
1995-10-31	16750
1995-11-01	16850
1995-11-02	16850
1995-11-03	16900
1995-11-06	16900
1995-11-07	16950
1995-11-08	17000
1995-11-09	17030
1995-11-10	17020
1995-11-13	17050
1995-11-14	17020
1995-11-15	16950
1995-11-16	16740
1995-11-17	16800
1995-11-20	16800
1995-11-21	16800
1995-11-22	16800
1995-11-23	16750
1995-11-24	16800
1995-11-27	16810
1995-11-28	16820
1995-11-29	16850
1995-11-30	16920
1995-12-01	16940
1995-12-04	16950
1995-12-05	16950
1995-12-06	16860
1995-12-07	16880
1995-12-08	16890
1995-12-11	16870
1995-12-12	16890
1995-12-13	16850
1995-12-14	16850
1995-12-15	16770
1995-12-18	16930
1995-12-19	16920
1995-12-20	16940
1995-12-21	17000
1995-12-22	16970
1995-12-25	17000
1995-12-26	16990
1995-12-27	16900
1995-12-28	16890
1995-12-29	16730
1996-01-02	16730
1996-01-03	16690
1996-01-04	16690
1996-01-05	16660
1996-01-08	16650
1996-01-09	16560
1996-01-10	16500
1996-01-11	16510
1996-01-12	16570
1996-01-15	16660
1996-01-16	16270
1996-01-17	16260
1996-01-18	16150
1996-01-19	16080
1996-01-22	16100
1996-01-23	16100
1996-01-24	16250
1996-01-25	16250
1996-01-26	16130
1996-01-29	16130
1996-01-30	16350
1996-01-31	16380
1996-02-01	16400
1996-02-02	16420
1996-02-05	16400
1996-02-06	16400
1996-02-07	16420
1996-02-08	16400
1996-02-09	16450
1996-02-12	16450
1996-02-13	16400
1996-02-14	16400
1996-02-15	16420
1996-03-04	16460
1996-03-05	16460
1996-03-06	16450
1996-03-07	16440
1996-03-08	16450
1996-03-11	16440
1996-03-12	16360
1996-03-13	16290
1996-03-14	16290
1996-03-15	16260
1996-03-18	16470
1996-03-19	16450
1996-03-20	16480
1996-03-21	16510
1996-03-22	16510
1996-03-25	16520
1996-03-26	16550
1996-03-27	16500
1996-03-28	16500
1996-03-29	16500
1996-04-01	16450
1996-04-02	16390
1996-04-03	16390
1996-04-04	16400
1996-04-05	16400
1996-04-08	16400
1996-04-09	16400
1996-04-10	16360
1996-04-11	16360
1996-04-12	16360
1996-04-15	16400
1996-04-16	16500
1996-04-17	16500
1996-04-18	16500
1996-04-19	16500
1996-04-22	16500
1996-04-23	16500
1996-04-24	16430
1996-04-25	16430
1996-04-26	16430
1996-04-29	16400
1996-04-30	16440
1996-05-06	16400
1996-05-07	16400
1996-05-08	16410
1996-05-09	16410
1996-05-10	16420
1996-05-13	16370
1996-05-14	16400
1996-05-15	16370
1996-05-16	16460
1996-05-17	16460
1996-05-20	16400
1996-05-21	16310
1996-05-22	16250
1996-05-23	16250
1996-05-24	16250
1996-05-27	16300
1996-05-28	16300
1996-05-29	16300
1996-05-30	16300
1996-05-31	16300
1996-06-04	16300
1996-06-05	16280
1996-06-06	16150
1996-06-07	16150
1996-06-10	16280
1996-06-11	16210
1996-06-12	16180
1996-06-13	16200
1996-06-14	16180
1996-06-17	15500
1996-06-18	15500
1996-06-19	15500
1996-06-20	15500
1996-06-21	15500
1996-06-24	15870
1996-06-25	15870
1996-06-26	15800
1996-06-27	15800
1996-06-28	15800
1996-07-01	15800
1996-07-02	15800
1996-07-03	15800
1996-07-04	15880
1996-07-05	15880
1996-07-08	15880
1996-07-09	15900
1996-07-10	15620
1996-07-11	15450
1996-07-12	15470
1996-07-15	15410
1996-07-16	14410
1996-07-17	14400
1996-07-18	14750
1996-07-19	15000
1996-07-22	15000
1996-07-23	14900
1996-07-24	15200
1996-07-25	14920
1996-07-26	15100
1996-07-29	15050
1996-07-30	15070
1996-07-31	15000
1996-08-01	14960
1996-08-02	14950
1996-08-05	14970
1996-08-06	14810
1996-08-07	14860
1996-08-08	14850
1996-08-09	14860
1996-08-12	14780
1996-08-13	14700
1996-08-14	14680
1996-08-15	14620
1996-08-16	14670
1996-08-19	14670
1996-08-20	14650
1996-08-21	14650
1996-08-22	14650
1996-08-23	14550
1996-08-26	14400
1996-08-27	14380
1996-08-28	14390
1996-08-29	14350
1996-08-30	14390
1996-09-02	14400
1996-09-03	14410
1996-09-04	14370
1996-09-05	14340
1996-09-06	14300
1996-09-09	14180
1996-09-10	14160
1996-09-11	13980
1996-09-12	13950
1996-09-13	13900
1996-09-16	14050
1996-09-17	13930
1996-09-18	13930
1996-09-19	14000
1996-09-20	13950
1996-09-23	13950
1996-09-24	13880
1996-09-25	13880
1996-09-26	13900
1996-09-27	13920
1996-10-03	13950
1996-10-04	13950
1996-10-07	13950
1996-10-08	13900
1996-10-09	13860
1996-10-10	13860
1996-10-11	13700
1996-10-14	13580
1996-10-15	13500
1996-10-16	13600
1996-10-17	13520
1996-10-18	13500
1996-10-21	13490
1996-10-22	13380
1996-10-23	13200
1996-10-24	13320
1996-10-25	13400
1996-10-28	13450
1996-10-29	13420
1996-10-30	13400
1996-10-31	13400
1996-11-01	13500
1996-11-04	13450
1996-11-05	13500
1996-11-06	13400
1996-11-07	13360
1996-11-08	13480
1996-11-11	13450
1996-11-12	13450
1996-11-13	13450
1996-11-14	13450
1996-11-15	13400
1996-11-18	13400
1996-11-19	13400
1996-11-20	13480
1996-11-21	13620
1996-11-22	13550
1996-11-25	13600
1996-11-26	13550
1996-11-27	13700
1996-11-28	13910
1996-11-29	13910
1996-12-02	13850
1996-12-03	13850
1996-12-04	13800
1996-12-05	13850
1996-12-06	13840
1996-12-09	13800
1996-12-10	13700
1996-12-11	13700
1996-12-12	13690
1996-12-13	13680
1996-12-16	13880
1996-12-17	13880
1996-12-18	13900
1996-12-19	13850
1996-12-20	13900
1996-12-23	13900
1996-12-24	13850
1996-12-25	13950
1996-12-26	13960
1996-12-27	13950
1996-12-30	13940
1996-12-31	13950
1997-01-02	13820
1997-01-03	13960
1997-01-06	13950
1997-01-07	14000
1997-01-08	14150
1997-01-09	14520
1997-01-10	14700
1997-01-13	14700
1997-01-14	14750
1997-01-15	14660
1997-01-16	14900
1997-01-17	14900
1997-01-20	15000
1997-01-21	15200
1997-01-22	15360
1997-01-23	15380
1997-01-24	15400
1997-01-27	15420
1997-01-28	15420
1997-01-29	15380
1997-01-30	15380
1997-01-31	15290
1997-02-17	15330
1997-02-18	15220
1997-02-19	15150
1997-02-20	15240
1997-02-21	15470
1997-02-24	15630
1997-02-25	15700
1997-02-26	15700
1997-02-27	15880
1997-02-28	15900
1997-03-03	16000
1997-03-04	16150
1997-03-05	16000
1997-03-06	16020
1997-03-07	16000
1997-03-10	15920
1997-03-11	15800
1997-03-12	15980
1997-03-13	15900
1997-03-14	15920
1997-03-17	16450
1997-03-18	16350
1997-03-19	16300
1997-03-20	16350
1997-03-21	16320
1997-03-24	16320
1997-03-25	16320
1997-03-26	16250
1997-03-27	16150
1997-03-28	16150
1997-03-31	16150
1997-04-01	16150
1997-04-02	16020
1997-04-03	16000
1997-04-04	15750
1997-04-07	15600
1997-04-08	15350
1997-04-09	15350
1997-04-10	15450
1997-04-11	15500
1997-04-14	15400
1997-04-15	15450
1997-04-16	15450
1997-04-17	15450
1997-04-18	15370
1997-04-21	15140
1997-04-22	15160
1997-04-23	15450
1997-04-24	15550
1997-04-25	15500
1997-04-28	15610
1997-04-29	15520
1997-04-30	15580
1997-05-05	15400
1997-05-06	15300
1997-05-07	15270
1997-05-08	15300
1997-05-09	15300
1997-05-12	15280
1997-05-13	15310
1997-05-14	15310
1997-05-15	15350
1997-05-16	15500
1997-05-19	15510
1997-05-20	15450
1997-05-21	15420
1997-05-22	15400
1997-05-23	15400
1997-05-26	15400
1997-05-27	15400
1997-05-28	15350
1997-05-29	15300
1997-05-30	15300
1997-06-02	15000
1997-06-03	14950
1997-06-04	14920
1997-06-05	14950
1997-06-06	14910
1997-06-09	14850
1997-06-10	14500
1997-06-11	14580
1997-06-12	14550
1997-06-13	14500
1997-06-16	14330
1997-06-17	14310
1997-06-18	14300
1997-06-19	14300
1997-06-20	14300
1997-06-23	14050
1997-06-24	13900
1997-06-25	13510
1997-06-26	13600
1997-06-27	13590
1997-07-02	13600
1997-07-03	13720
1997-07-04	13720
1997-07-07	13590
1997-07-08	13550
1997-07-09	13420
1997-07-10	13490
1997-07-11	13420
1997-07-14	13490
1997-07-15	13420
1997-07-16	13420
1997-07-17	13280
1997-07-18	13400
1997-07-21	13770
1997-07-22	13750
1997-07-23	13850
1997-07-24	14090
1997-07-25	14250
1997-07-28	14030
1997-07-29	13950
1997-07-30	13900
1997-07-31	13850
1997-08-01	13950
1997-08-04	14280
1997-08-05	14290
1997-08-06	14180
1997-08-07	14250
1997-08-08	14460
1997-08-11	14820
1997-08-12	14550
1997-08-13	14520
1997-08-14	14600
1997-08-15	14550
1997-08-18	14300
1997-08-19	14500
1997-08-20	14550
1997-08-21	14550
1997-08-22	14550
1997-08-25	14550
1997-08-26	14590
1997-08-27	14700
1997-08-28	14680
1997-08-29	14520
1997-09-01	14580
1997-09-02	14500
1997-09-03	14400
1997-09-04	14450
1997-09-05	14530
1997-09-08	14350
1997-09-09	14370
1997-09-10	14380
1997-09-11	14390
1997-09-12	14370
1997-09-15	14350
1997-09-16	14500
1997-09-17	14500
1997-09-18	14410
1997-09-19	14500
1997-09-22	14490
1997-09-23	14400
1997-09-24	14450
1997-09-25	14440
1997-09-26	14370
1997-09-29	14450
1997-09-30	14400
1997-10-06	14480
1997-10-07	14360
1997-10-08	14350
1997-10-09	14300
1997-10-10	14310
1997-10-13	14310
1997-10-14	14320
1997-10-15	14450
1997-10-16	14340
1997-10-17	14340
1997-10-20	14340
1997-10-21	14300
1997-10-22	14050
1997-10-23	14000
1997-10-24	13900
1997-10-27	13790
1997-10-28	13700
1997-10-29	13970
1997-10-30	13800
1997-10-31	13800
1997-11-03	13810
1997-11-04	13850
1997-11-05	14050
1997-11-06	14050
1997-11-07	14200
1997-11-10	14300
1997-11-11	14230
1997-11-12	14190
1997-11-13	14230
1997-11-14	14250
1997-11-17	14380
1997-11-18	14370
1997-11-19	14350
1997-11-20	14300
1997-11-21	14270
1997-11-24	14260
1997-11-25	14300
1997-11-26	14300
1997-11-27	14290
1997-11-28	14300
1997-12-01	14200
1997-12-02	14220
1997-12-03	14250
1997-12-05	14250
1997-12-08	14220
1997-12-09	14250
1997-12-10	14240
1997-12-11	14250
1997-12-12	14280
1997-12-15	14200
1997-12-16	14100
1997-12-17	14130
1997-12-18	14020
1997-12-19	14040
1997-12-22	13950
1997-12-23	13880
1997-12-24	13750
1997-12-25	13700
1997-12-29	13750
1997-12-30	13720
1997-12-31	13900
1998-01-05	13920
1998-01-06	13810
1998-01-07	13800
1998-01-08	13850
1998-01-09	13950
1998-01-12	13890
1998-01-13	13900
1998-01-14	13860
1998-01-15	13810
1998-01-16	14050
1998-01-19	14100
1998-01-20	14120
1998-01-21	14150
1998-01-22	14150
1998-02-09	13900
1998-02-11	13860
1998-02-12	13850
1998-02-13	13860
1998-02-16	13930
1998-02-17	13940
1998-02-18	13850
1998-02-19	13850
1998-02-20	13850
1998-02-23	13730
1998-02-24	13690
1998-02-25	13750
1998-02-26	13800
1998-02-27	13820
1998-03-02	13820
1998-03-03	13820
1998-03-04	13820
1998-03-05	13800
1998-03-06	13790
1998-03-09	13700
1998-03-10	13690
1998-03-11	13720
1998-03-12	13670
1998-03-13	13630
1998-03-16	13800
1998-03-17	13850
1998-03-18	13850
1998-03-19	13850
1998-03-20	13800
1998-03-23	13800
1998-03-24	13790
1998-03-25	13790
1998-03-26	13750
1998-03-27	13740
1998-03-30	13700
1998-03-31	13650
1998-04-01	13640
1998-04-02	13600
1998-04-03	13600
1998-04-06	13610
1998-04-07	13630
1998-04-08	13610
1998-04-09	13650
1998-04-13	13680
1998-04-14	13660
1998-04-15	13650
1998-04-16	13800
1998-04-17	13750
1998-04-20	13720
1998-04-21	13660
1998-04-22	13720
1998-04-23	13750
1998-04-24	13750
1998-04-27	13750
1998-04-28	13750
1998-04-29	13740
1998-04-30	13740
1998-05-04	13740
1998-05-05	13740
1998-05-06	13740
1998-05-07	13700
1998-05-08	13700
1998-05-11	13720
1998-05-12	13700
1998-05-13	13730
1998-05-14	13700
1998-05-15	13700
1998-05-18	13750
1998-05-19	13650
1998-05-20	13650
1998-05-21	13650
1998-05-22	13660
1998-05-25	13670
1998-05-26	13680
1998-05-27	13650
1998-05-28	13650
1998-05-29	13670
1998-06-01	13650
1998-06-02	13650
1998-06-03	13650
1998-06-04	13650
1998-06-08	13550
1998-06-09	13580
1998-06-11	13520
1998-06-12	13500
1998-06-15	13420
1998-06-16	13500
1998-06-17	13300
1998-06-18	13500
1998-06-19	13250
1998-06-22	13100
1998-06-23	13090
1998-06-24	13050
1998-06-25	12800
1998-06-26	12800
1998-06-29	12800
1998-06-30	12850
1998-07-01	12950
1998-07-02	12940
1998-07-03	12840
1998-07-06	12860
1998-07-07	12800
1998-07-08	12750
1998-07-09	12620
1998-07-10	12550
1998-07-13	12550
1998-07-14	12620
1998-07-15	12590
1998-07-16	12770
1998-07-17	12700
1998-07-20	12720
1998-07-21	12800
1998-07-22	12750
1998-07-23	12610
1998-07-24	12790
1998-07-27	12850
1998-07-28	12800
1998-07-29	12800
1998-07-30	12850
1998-07-31	12850
1998-08-03	12700
1998-08-04	12700
1998-08-05	12740
1998-08-06	12750
1998-08-07	12700
1998-08-10	12800
1998-08-11	12800
1998-08-12	12800
1998-08-13	12750
1998-08-14	12730
1998-08-17	12900
1998-08-18	12850
1998-08-19	12840
1998-08-20	12840
1998-08-21	12900
1998-08-24	12900
1998-08-25	12900
1998-08-26	12900
1998-08-27	12850
1998-08-28	12850
1998-08-31	12840
1998-09-01	12820
1998-09-02	12900
1998-09-03	12880
1998-09-04	12930
1998-09-07	12930
1998-09-08	12900
1998-09-09	12850
1998-09-10	12810
1998-09-11	12800
1998-09-14	12850
1998-09-15	12840
1998-09-16	12900
1998-09-17	12910
1998-09-18	12910
1998-09-21	12890
1998-09-22	12840
1998-09-23	12860
1998-09-24	12870
1998-09-25	12870
1998-09-28	12860
1998-09-29	12880
1998-09-30	12880
1998-10-05	12900
1998-10-06	12890
1998-10-07	12900
1998-10-08	13000
1998-10-09	12980
1998-10-12	13060
1998-10-13	13140
1998-10-14	13250
1998-10-15	13390
1998-10-16	13290
1998-10-19	13670
1998-10-20	13650
1998-10-21	13690
1998-10-22	13650
1998-10-23	13580
1998-10-26	13680
1998-10-27	13660
1998-10-28	13650
1998-10-29	13650
1998-10-30	13700
1998-11-02	13690
1998-11-03	13700
1998-11-04	13700
1998-11-05	13800
1998-11-06	13820
1998-11-09	13800
1998-11-10	13800
1998-11-11	13800
1998-11-12	13800
1998-11-13	13870
1998-11-16	13900
1998-11-17	13900
1998-11-18	13900
1998-11-19	13860
1998-11-20	13860
1998-11-23	13950
1998-11-24	13950
1998-11-25	13990
1998-11-26	14100
1998-11-27	14100
1998-11-30	14320
1998-12-01	14350
1998-12-02	14300
1998-12-03	14440
1998-12-04	14350
1998-12-07	14400
1998-12-08	14390
1998-12-09	14440
1998-12-10	14380
1998-12-11	14420
1998-12-14	14400
1998-12-15	14380
1998-12-16	14220
1998-12-17	14200
1998-12-18	14180
1998-12-21	14180
1998-12-22	14060
1998-12-23	14060
1998-12-24	14060
1998-12-25	14060
1998-12-28	13810
1998-12-29	13930
1998-12-30	14100
1998-12-31	14100
1999-01-04	14100
1999-01-05	14000
1999-01-06	14150
1999-01-07	14150
1999-01-08	14300
1999-01-11	14500
1999-01-12	14500
1999-01-13	14500
1999-01-14	14550
1999-01-15	14500
1999-01-18	13950
1999-01-19	13970
1999-01-20	14000
1999-01-21	13950
1999-01-22	13970
1999-01-25	13960
1999-01-26	13860
1999-01-27	13920
1999-01-28	13950
1999-01-29	14030
1999-02-01	14050
1999-02-02	14200
1999-02-03	14300
1999-02-04	14380
1999-02-05	14370
1999-02-08	14180
1999-02-09	14150
1999-02-10	14070
1999-02-11	14050
1999-02-12	14080
1999-02-23	13760
1999-02-24	13800
1999-02-25	13840
1999-02-26	13840
1999-03-01	13800
1999-03-02	13690
1999-03-03	13720
1999-03-04	13690
1999-03-05	13650
1999-03-08	13300
1999-03-09	13070
1999-03-10	13060
1999-03-11	13150
1999-03-12	13140
1999-03-15	13150
1999-03-16	13020
1999-03-17	13030
1999-03-18	13200
1999-03-19	13300
1999-03-22	13260
1999-03-23	13440
1999-03-24	13290
1999-03-25	13350
1999-03-26	13430
1999-03-29	13390
1999-03-30	13330
1999-03-31	13330
1999-04-01	13330
1999-04-02	13390
1999-04-05	13380
1999-04-06	13400
1999-04-07	13400
1999-04-08	13590
1999-04-09	13790
1999-04-12	14000
1999-04-13	13880
1999-04-14	13950
1999-04-15	13950
1999-04-16	13960
1999-04-19	13940
1999-04-20	13900
1999-04-21	13810
1999-04-22	13830
1999-04-23	13810
1999-04-26	13720
1999-04-27	13720
1999-04-28	13840
1999-04-29	13850
1999-04-30	13950
1999-05-04	13950
1999-05-05	13950
1999-05-06	13870
1999-05-07	14080
1999-05-10	13960
1999-05-11	13920
1999-05-12	14000
1999-05-13	14010
1999-05-14	14070
1999-05-17	14230
1999-05-18	14240
1999-05-19	14220
1999-05-20	14150
1999-05-21	14250
1999-05-24	14100
1999-05-25	14170
1999-05-26	14140
1999-05-27	14000
1999-05-28	13700
1999-05-31	13750
1999-06-01	13760
1999-06-02	13870
1999-06-03	13780
1999-06-04	13950
1999-06-07	13950
1999-06-08	13870
1999-06-09	13940
1999-06-10	13880
1999-06-11	13860
1999-06-14	13840
1999-06-15	13910
1999-06-16	13650
1999-06-17	13700
1999-06-18	13800
1999-06-21	13850
1999-06-22	13870
1999-06-23	13840
1999-06-24	13850
1999-06-25	13950
1999-06-28	13990
1999-06-29	14000
1999-06-30	13990
1999-07-01	14170
1999-07-02	14050
1999-07-05	14000
1999-07-06	13930
1999-07-07	13940
1999-07-08	14080
1999-07-09	14050
1999-07-12	14120
1999-07-13	14230
1999-07-14	14230
1999-07-15	14350
1999-07-16	14070
1999-07-19	14100
1999-07-20	14140
1999-07-21	14060
1999-07-22	14130
1999-07-23	14190
1999-07-26	14180
1999-07-27	14190
1999-07-28	14180
1999-07-29	14180
1999-07-30	14120
1999-08-02	14200
1999-08-03	14160
1999-08-04	14190
1999-08-05	14230
1999-08-06	14220
1999-08-09	14300
1999-08-10	14320
1999-08-11	14300
1999-08-12	14340
1999-08-13	14380
1999-08-16	14310
1999-08-17	14300
1999-08-18	14300
1999-08-19	14280
1999-08-20	14310
1999-08-23	14310
1999-08-24	14450
1999-08-25	14500
1999-08-26	14640
1999-08-27	14790
1999-08-30	14800
1999-08-31	14870
1999-09-01	14950
1999-09-02	15010
1999-09-03	15070
1999-09-06	15200
1999-09-07	15500
1999-09-08	15620
1999-09-09	15720
1999-09-10	15700
1999-09-13	15730
1999-09-14	15700
1999-09-15	15700
1999-09-16	15620
1999-09-17	15660
1999-09-20	15750
1999-09-21	15980
1999-09-22	15930
1999-09-23	15870
1999-09-24	15890
1999-09-27	15840
1999-09-28	15800
1999-09-29	15910
1999-09-30	15960
1999-10-08	16000
1999-10-11	15750
1999-10-12	15800
1999-10-13	15880
1999-10-14	15890
1999-10-15	15890
1999-10-18	15800
1999-10-19	15880
1999-10-20	15930
1999-10-21	15990
1999-10-22	16050
1999-10-25	16200
1999-10-26	16050
1999-10-27	15980
1999-10-28	15990
1999-10-29	16080
1999-11-01	16050
1999-11-02	16050
1999-11-03	16090
1999-11-04	16090
1999-11-05	16070
1999-11-08	16080
1999-11-09	16050
1999-11-10	16080
1999-11-11	16070
1999-11-12	16070
1999-11-15	16110
1999-11-16	16040
1999-11-17	15950
1999-11-18	16000
1999-11-19	16050
1999-11-22	16090
1999-11-23	16090
1999-11-24	16080
1999-11-25	16150
1999-11-26	16170
1999-11-29	16350
1999-11-30	16330
1999-12-01	16300
1999-12-02	16180
1999-12-03	16220
1999-12-06	16280
1999-12-07	16260
1999-12-08	16230
1999-12-09	16240
1999-12-10	16240
1999-12-13	15900
1999-12-14	16240
1999-12-15	16250
1999-12-16	16300
1999-12-17	16330
1999-12-21	16270
1999-12-22	16270
1999-12-23	16300
1999-12-24	16280
1999-12-27	16240
1999-12-28	16240
1999-12-29	16260
1999-12-30	16290
2000-01-04	16270
2000-01-05	16220
2000-01-06	16250
2000-01-07	16270
2000-01-11	16200
2000-01-12	16150
2000-01-13	16120
2000-01-14	16120
2000-01-17	16250
2000-01-18	16340
2000-01-19	16440
2000-01-20	16420
2000-01-21	16420
2000-01-24	16450
2000-01-25	16430
2000-01-26	16480
2000-01-27	16570
2000-01-28	16610
2000-01-31	16550
2000-02-01	16660
2000-02-02	16750
2000-02-14	16630
2000-02-15	16400
2000-02-16	16520
2000-02-17	16510
2000-02-18	16630
2000-02-21	16710
2000-02-22	16630
2000-02-23	16660
2000-02-24	16710
2000-02-25	16700
2000-02-28	16650
2000-02-29	16550
2000-03-01	16530
2000-03-02	16550
2000-03-03	16530
2000-03-06	16510
2000-03-07	16510
2000-03-08	16410
2000-03-09	16360
2000-03-10	16440
2000-03-13	16430
2000-03-14	16400
2000-03-15	16440
2000-03-16	16580
2000-03-17	16560
2000-03-20	16510
2000-03-21	16470
2000-03-22	16470
2000-03-23	16320
2000-03-24	16390
2000-03-27	16370
2000-03-28	16310
2000-03-29	16350
2000-03-30	16310
2000-03-31	16270
2000-04-03	16180
2000-04-04	16070
2000-04-05	15850
2000-04-06	15920
2000-04-07	15840
2000-04-10	16030
2000-04-11	16040
2000-04-12	16060
2000-04-13	16060
2000-04-14	16050
2000-04-17	15980
2000-04-18	15970
2000-04-19	16020
2000-04-20	15950
2000-04-21	16040
2000-04-24	16120
2000-04-25	16070
2000-04-26	16200
2000-04-27	16180
2000-04-28	16200
2000-05-08	16290
2000-05-09	16280
2000-05-10	16280
2000-05-11	16270
2000-05-12	16290
2000-05-15	16390
2000-05-16	16330
2000-05-17	16390
2000-05-18	16400
2000-05-19	16470
2000-05-22	16700
2000-05-23	16620
2000-05-24	16640
2000-05-25	16600
2000-05-26	16540
2000-05-29	16650
2000-05-30	16700
2000-05-31	16620
2000-06-01	16700
2000-06-02	16780
2000-06-05	16710
2000-06-06	16670
2000-06-07	16670
2000-06-08	16640
2000-06-09	16680
2000-06-12	16690
2000-06-13	16680
2000-06-14	16700
2000-06-15	16800
2000-06-16	16700
2000-06-19	16680
2000-06-20	16720
2000-06-21	16670
2000-06-22	16680
2000-06-23	16600
2000-06-26	16540
2000-06-27	16550
2000-06-28	16530
2000-06-29	16570
2000-06-30	16550
2000-07-03	16540
2000-07-04	16580
2000-07-05	16660
2000-07-06	16720
2000-07-07	16730
2000-07-10	16740
2000-07-11	16730
2000-07-12	16720
2000-07-13	16710
2000-07-14	16690
2000-07-17	16700
2000-07-18	16770
2000-07-19	16750
2000-07-20	16730
2000-07-21	16720
2000-07-24	16730
2000-07-25	16730
2000-07-26	16720
2000-07-27	16640
2000-07-28	16690
2000-07-31	16640
2000-08-01	16660
2000-08-02	16640
2000-08-03	16650
2000-08-04	16630
2000-08-07	16630
2000-08-08	16570
2000-08-09	16400
2000-08-10	16380
2000-08-11	16420
2000-08-14	16410
2000-08-15	16450
2000-08-16	16510
2000-08-17	16450
2000-08-18	16430
2000-08-21	16380
2000-08-22	16330
2000-08-23	16340
2000-08-24	16330
2000-08-25	16330
2000-08-28	16280
2000-08-29	16170
2000-08-30	16280
2000-08-31	16290
2000-09-01	16300
2000-09-04	16150
2000-09-05	16260
2000-09-06	16290
2000-09-07	16290
2000-09-08	16280
2000-09-11	16270
2000-09-12	16250
2000-09-13	16280
2000-09-14	16240
2000-09-15	16250
2000-09-18	16190
2000-09-19	16180
2000-09-20	16190
2000-09-21	16080
2000-09-22	16060
2000-09-25	16140
2000-09-26	16140
2000-09-27	16100
2000-09-28	16140
2000-09-29	16150
2000-10-09	15810
2000-10-10	15840
2000-10-11	15950
2000-10-12	15960
2000-10-13	15850
2000-10-16	15820
2000-10-17	15900
2000-10-18	15560
2000-10-19	15580
2000-10-20	15630
2000-10-23	15560
2000-10-24	15630
2000-10-25	15500
2000-10-26	15370
2000-10-27	15330
2000-10-30	15500
2000-10-31	15450
2000-11-01	15470
2000-11-02	15420
2000-11-03	15440
2000-11-06	15490
2000-11-07	15480
2000-11-08	15500
2000-11-09	15600
2000-11-10	15580
2000-11-13	15500
2000-11-14	15480
2000-11-15	15440
2000-11-16	15400
2000-11-17	15370
2000-11-20	15340
2000-11-21	15330
2000-11-22	15410
2000-11-23	15320
2000-11-24	15320
2000-11-27	15360
2000-11-28	15360
2000-11-29	15320
2000-11-30	15320
2000-12-01	15280
2000-12-04	15380
2000-12-05	15310
2000-12-06	15280
2000-12-07	15300
2000-12-08	15360
2000-12-11	15550
2000-12-12	15470
2000-12-13	15370
2000-12-14	15370
2000-12-15	15300
2000-12-18	15280
2000-12-19	15230
2000-12-20	15160
2000-12-21	15170
2000-12-22	15160
2000-12-25	15120
2000-12-26	15030
2000-12-27	14960
2000-12-28	14750
2000-12-29	14790
2001-01-02	14720
2001-01-03	14670
2001-01-04	14750
2001-01-05	14680
2001-01-08	14660
2001-01-09	14760
2001-01-10	14750
2001-01-11	14740
2001-01-12	14800
2001-01-15	14780
2001-01-16	14860
2001-01-17	14700
2001-01-18	14870
2001-01-19	14900
2001-01-31	15150
2001-02-01	15010
2001-02-02	15000
2001-02-05	14800
2001-02-06	14700
2001-02-07	14650
2001-02-08	14640
2001-02-09	14700
2001-02-12	14600
2001-02-13	14570
2001-02-14	14540
2001-02-15	14520
2001-02-16	14700
2001-02-19	14710
2001-02-20	14630
2001-02-21	14620
2001-02-22	14540
2001-02-23	14620
2001-02-26	14600
2001-02-27	14650
2001-02-28	14610
2001-03-01	14660
2001-03-02	14780
2001-03-05	14900
2001-03-06	15020
2001-03-07	15010
2001-03-08	14950
2001-03-09	14860
2001-03-12	14890
2001-03-13	14880
2001-03-14	14910
2001-03-15	14870
2001-03-16	14930
2001-03-19	14790
2001-03-20	14870
2001-03-21	14850
2001-03-22	14870
2001-03-23	14850
2001-03-26	14930
2001-03-27	14880
2001-03-28	14940
2001-03-29	14870
2001-03-30	14930
2001-04-02	14920
2001-04-03	14900
2001-04-04	14910
2001-04-05	14920
2001-04-06	14940
2001-04-09	14920
2001-04-10	14960
2001-04-11	14950
2001-04-12	14940
2001-04-13	14940
2001-04-16	15000
2001-04-17	14970
2001-04-18	14990
2001-04-19	14980
2001-04-20	15000
2001-04-23	15030
2001-04-24	15010
2001-04-25	15010
2001-04-26	15030
2001-04-27	15000
2001-04-30	15000
2001-05-08	15020
2001-05-09	14990
2001-05-10	14960
2001-05-11	14920
2001-05-14	14910
2001-05-15	14790
2001-05-16	14840
2001-05-17	14860
2001-05-18	14910
2001-05-21	14970
2001-05-22	14970
2001-05-23	14930
2001-05-24	14940
2001-05-25	14950
2001-05-28	14930
2001-05-29	14930
2001-05-30	14870
2001-05-31	14890
2001-06-01	14870
2001-06-04	14900
2001-06-05	14910
2001-06-06	14890
2001-06-07	14890
2001-06-08	14900
2001-06-11	14870
2001-06-12	14840
2001-06-13	14870
2001-06-14	14820
2001-06-15	14820
2001-06-18	14750
2001-06-19	14790
2001-06-20	14630
2001-06-21	14600
2001-06-22	14620
2001-06-25	14590
2001-06-26	14600
2001-06-27	14630
2001-06-28	14580
2001-06-29	14400
2001-07-02	14340
2001-07-03	14430
2001-07-04	14350
2001-07-05	14360
2001-07-06	14180
2001-07-09	14130
2001-07-10	14090
2001-07-11	14090
2001-07-12	14130
2001-07-13	14090
2001-07-16	14010
2001-07-17	13870
2001-07-18	13920
2001-07-19	13880
2001-07-20	13770
2001-07-23	13750
2001-07-24	13710
2001-07-25	13600
2001-07-26	13660
2001-07-27	13680
2001-07-30	13620
2001-07-31	13590
2001-08-01	13640
2001-08-02	13790
2001-08-03	13850
2001-08-06	13750
2001-08-07	13600
2001-08-08	13650
2001-08-09	13540
2001-08-10	13580
2001-08-13	13610
2001-08-14	13590
2001-08-15	13790
2001-08-16	13570
2001-08-17	13790
2001-08-20	13800
2001-08-21	13790
2001-08-22	13740
2001-08-23	13840
2001-08-24	13820
2001-08-27	13880
2001-08-28	13990
2001-08-29	13890
2001-08-30	13940
2001-08-31	13870
2001-09-03	13900
2001-09-04	13840
2001-09-05	13880
2001-09-06	13950
2001-09-07	13940
2001-09-10	13950
2001-09-11	13990
2001-09-12	14020
2001-09-13	14130
2001-09-14	14100
2001-09-17	14330
2001-09-18	14010
2001-09-19	13980
2001-09-20	13920
2001-09-21	13990
2001-09-24	13980
2001-09-25	13900
2001-09-26	13900
2001-09-27	13970
2001-09-28	13990
2001-10-08	13940
2001-10-09	13870
2001-10-10	13830
2001-10-11	13820
2001-10-12	13820
2001-10-15	13730
2001-10-16	13650
2001-10-17	13680
2001-10-18	13600
2001-10-19	13490
2001-10-22	13290
2001-10-23	13290
2001-10-24	13390
2001-10-25	13360
2001-10-26	13490
2001-10-29	13470
2001-10-30	13410
2001-10-31	13400
2001-11-01	13310
2001-11-02	13360
2001-11-05	13340
2001-11-06	13350
2001-11-07	13360
2001-11-08	13370
2001-11-09	13450
2001-11-12	13640
2001-11-13	13610
2001-11-14	13720
2001-11-15	13630
2001-11-16	13510
2001-11-19	13600
2001-11-20	13570
2001-11-21	13530
2001-11-22	13530
2001-11-23	13440
2001-11-26	13410
2001-11-27	13590
2001-11-28	13590
2001-11-29	13600
2001-11-30	13740
2001-12-03	13670
2001-12-04	13470
2001-12-05	13490
2001-12-06	13570
2001-12-07	13470
2001-12-10	13450
2001-12-11	13490
2001-12-12	13500
2001-12-13	13470
2001-12-14	13440
2001-12-17	13430
2001-12-18	13460
2001-12-19	13490
2001-12-20	13410
2001-12-21	13420
2001-12-24	13450
2001-12-25	13460
2001-12-26	13460
2001-12-27	13480
2001-12-28	13440
2001-12-29	13430
2001-12-30	13400
2002-01-07	13370
2002-01-08	13680
2002-01-09	13560
2002-01-10	13540
2002-01-11	13520
2002-01-14	13480
2002-01-15	13410
2002-01-16	13450
2002-01-17	13550
2002-01-18	13470
2002-01-21	13390
2002-01-22	13370
2002-01-23	13370
2002-01-24	13410
2002-01-25	13440
2002-01-28	13340
2002-01-29	13300
2002-01-30	13270
2002-01-31	13300
2002-02-01	13310
2002-02-04	13260
2002-02-05	13240
2002-02-06	13210
2002-02-07	13190
2002-02-08	13230
2002-02-19	13080
2002-02-20	13250
2002-02-21	13220
2002-02-22	13210
2002-02-25	13180
2002-02-26	13180
2002-02-27	13160
2002-02-28	13210
2002-03-01	13140
2002-03-04	13200
2002-03-05	13210
2002-03-06	13190
2002-03-07	13190
2002-03-08	13230
2002-03-11	13140
2002-03-12	13130
2002-03-13	13100
2002-03-14	13110
2002-03-15	13120
2002-03-18	13280
2002-03-19	13280
2002-03-20	13290
2002-03-21	13330
2002-03-22	13400
2002-03-25	13410
2002-03-26	13420
2002-03-27	13430
2002-03-28	13450
2002-03-29	13450
2002-04-01	13440
2002-04-02	13440
2002-04-03	13420
2002-04-04	13380
2002-04-05	13370
2002-04-08	13340
2002-04-09	13320
2002-04-10	13340
2002-04-11	13330
2002-04-12	13310
2002-04-15	13280
2002-04-16	13350
2002-04-17	13380
2002-04-18	13370
2002-04-19	13360
2002-04-22	13360
2002-04-23	13350
2002-04-24	13320
2002-04-25	13320
2002-04-26	13330
2002-04-29	13420
2002-04-30	13410
2002-05-08	13360
2002-05-09	13370
2002-05-10	13370
2002-05-13	13360
2002-05-14	13360
2002-05-15	13360
2002-05-16	13400
2002-05-17	13360
2002-05-20	13310
2002-05-21	13300
2002-05-22	13320
2002-05-23	13330
2002-05-24	13370
2002-05-27	13380
2002-05-28	13370
2002-05-29	13390
2002-05-30	13370
2002-05-31	13380
2002-06-03	13400
2002-06-04	13390
2002-06-05	13430
2002-06-06	13420
2002-06-07	13410
2002-06-10	13390
2002-06-11	13410
2002-06-12	13400
2002-06-13	13400
2002-06-14	13410
2002-06-17	13450
2002-06-18	13400
2002-06-19	13410
2002-06-20	13420
2002-06-21	13360
2002-06-24	13380
2002-06-25	13370
2002-06-26	13390
2002-06-27	13390
2002-06-28	13380
2002-07-01	13400
2002-07-02	13390
2002-07-03	13380
2002-07-04	13390
2002-07-05	13360
2002-07-08	13380
2002-07-09	13370
2002-07-10	13370
2002-07-11	13370
2002-07-12	13370
2002-07-15	13360
2002-07-16	13340
2002-07-17	13340
2002-07-18	13340
2002-07-19	13300
2002-07-22	13240
2002-07-23	13230
2002-07-24	13110
2002-07-25	13180
2002-07-26	13190
2002-07-29	13220
2002-07-30	13260
2002-07-31	13200
2002-08-01	13150
2002-08-02	13160
2002-08-05	13200
2002-08-06	13190
2002-08-07	13230
2002-08-08	13250
2002-08-09	13300
2002-08-12	13330
2002-08-13	13380
2002-08-14	13390
2002-08-15	13380
2002-08-16	13310
2002-08-19	13330
2002-08-20	13320
2002-08-21	13360
2002-08-22	13380
2002-08-23	13460
2002-08-26	13490
2002-08-27	13470
2002-08-28	13500
2002-08-29	13520
2002-08-30	13550
2002-09-02	13570
2002-09-03	13560
2002-09-04	13530
2002-09-05	13550
2002-09-06	13430
2002-09-09	13470
2002-09-10	13530
2002-09-11	13500
2002-09-12	13520
2002-09-13	13520
2002-09-16	13530
2002-09-17	13440
2002-09-18	13440
2002-09-19	13450
2002-09-20	13460
2002-09-23	13560
2002-09-24	13560
2002-09-25	13540
2002-09-26	13570
2002-09-27	13600
2002-09-28	13600
2002-10-08	13520
2002-10-09	13690
2002-10-10	13720
2002-10-11	13690
2002-10-14	13830
2002-10-15	13840
2002-10-16	13610
2002-10-17	13560
2002-10-18	13630
2002-10-21	13680
2002-10-22	13730
2002-10-23	13820
2002-10-24	13930
2002-10-25	14000
2002-10-28	14190
2002-10-29	14260
2002-10-30	14150
2002-10-31	14160
2002-11-01	14170
2002-11-04	14270
2002-11-05	14260
2002-11-06	14290
2002-11-07	14280
2002-11-08	14340
2002-11-11	14390
2002-11-12	14470
2002-11-13	14520
2002-11-14	14760
2002-11-15	14800
2002-11-18	14540
2002-11-19	14570
2002-11-20	14700
2002-11-21	14790
2002-11-22	14790
2002-11-25	14670
2002-11-26	14590
2002-11-27	14680
2002-11-28	14770
2002-11-29	14890
2002-12-02	15190
2002-12-03	15460
2002-12-04	15730
2002-12-05	15690
2002-12-06	15450
2002-12-09	15290
2002-12-10	15210
2002-12-11	14990
2002-12-12	14830
2002-12-13	14710
2002-12-16	14630
2002-12-17	14220
2002-12-18	14290
2002-12-19	14340
2002-12-20	14260
2002-12-23	14300
2002-12-24	14110
2002-12-25	13790
2002-12-26	13610
2002-12-27	13730
2002-12-30	13790
2002-12-31	13800
2003-01-02	13700
2003-01-03	13790
2003-01-06	13750
2003-01-07	13650
2003-01-08	13640
2003-01-09	13640
2003-01-10	13660
2003-01-13	13610
2003-01-14	13650
2003-01-15	13710
2003-01-16	13750
2003-01-17	13730
2003-01-20	13750
2003-01-21	13810
2003-01-22	13880
2003-01-23	13910
2003-01-24	13940
2003-01-27	13900
2003-01-28	13940
2003-01-29	13960
2003-02-10	13980
2003-02-11	14110
2003-02-12	14150
2003-02-13	14140
2003-02-14	14090
2003-02-17	14090
2003-02-18	14130
2003-02-19	14120
2003-02-20	14100
2003-02-21	14140
2003-02-24	14300
2003-02-25	14250
2003-02-26	14290
2003-02-27	14270
2003-02-28	14240
2003-03-03	14230
2003-03-04	14210
2003-03-05	14130
2003-03-06	14120
2003-03-07	14110
2003-03-10	14160
2003-03-11	14180
2003-03-12	14190
2003-03-13	14170
2003-03-14	14180
2003-03-17	14140
2003-03-18	14230
2003-03-19	14200
2003-03-20	14200
2003-03-21	14210
2003-03-24	14200
2003-03-25	14230
2003-03-26	14330
2003-03-27	14340
2003-03-28	14240
2003-03-31	14180
2003-04-01	14200
2003-04-02	14200
2003-04-03	14270
2003-04-04	14300
2003-04-07	14290
2003-04-08	14350
2003-04-09	14450
2003-04-10	14580
2003-04-11	14680
2003-04-14	14740
2003-04-15	14700
2003-04-16	14640
2003-04-17	14530
2003-04-18	14530
2003-04-21	14470
2003-04-22	14500
2003-04-23	14530
2003-04-24	14530
2003-04-25	14600
2003-04-28	14580
2003-04-29	14600
2003-04-30	14570
2003-05-12	14720
2003-05-13	14730
2003-05-14	14640
2003-05-15	14680
2003-05-16	14610
2003-05-19	14650
2003-05-20	14650
2003-05-21	14700
2003-05-22	14750
2003-05-23	14760
2003-05-26	14770
2003-05-27	14800
2003-05-28	14790
2003-05-29	14800
2003-05-30	14750
2003-06-02	14800
2003-06-03	14830
2003-06-04	14840
2003-06-05	14800
2003-06-06	14840
2003-06-09	14840
2003-06-10	14800
2003-06-11	14790
2003-06-12	14800
2003-06-13	14780
2003-06-16	14750
2003-06-17	14730
2003-06-18	14770
2003-06-19	14760
2003-06-20	14750
2003-06-23	14730
2003-06-24	14700
2003-06-25	14720
2003-06-26	14650
2003-06-27	14640
2003-06-30	14640
2003-07-01	14590
2003-07-02	14630
2003-07-03	14640
2003-07-04	14620
2003-07-07	14610
2003-07-08	14650
2003-07-09	14670
[truncated: 5,187 more rows]
