# Supplementary material for: Nickel price forecasting based onempirical mode decomposition and deep learning model with expansion mechanism
Source: PLoS One. 2026 Mar 24;21(3):e0341559. doi: 10.1371/journal.pone.0341559 (PMC13012476; doi:10.1371/journal.pone.0341559)
Supplement: S1 File — This File is the raw data for nickel price forecasts. (ZIP) [file pone.0341559.s002.zip › Raw data for nickel price forecasts/Futures price/Futures Closing Price Cathode Copper.xlsx]

## Sheet: Sheet1
Indicator Name	Futures Closing Price (Continuous): Cathode Copper
Frequency	Daily
1995-04-17	29760
1995-04-18	29860
1995-04-19	29800
1995-04-20	29250
1995-04-21	29210
1995-04-24	29500
1995-04-25	29380
1995-04-26	28970
1995-04-27	29060
1995-04-28	29230
1995-05-02	29450
1995-05-03	29550
1995-05-04	29650
1995-05-05	29650
1995-05-08	29790
1995-05-09	29790
1995-05-11	29970
1995-05-12	29990
1995-05-15	29980
1995-05-16	29100
1995-05-17	29180
1995-05-18	29040
1995-05-19	29000
1995-05-22	28920
1995-05-23	29020
1995-05-24	29140
1995-05-25	29550
1995-05-26	29580
1995-05-29	29870
1995-05-30	29870
1995-05-31	30030
1995-06-01	29900
1995-06-02	30050
1995-06-05	29960
1995-06-06	30130
1995-06-07	30190
1995-06-08	30500
1995-06-09	30750
1995-06-12	31100
1995-06-13	31180
1995-06-14	31180
1995-06-15	31100
1995-06-16	31000
1995-06-19	31150
1995-06-20	31200
1995-06-21	31630
1995-06-22	31700
1995-06-23	31860
1995-06-26	31680
1995-06-27	31280
1995-06-28	31220
1995-06-29	31400
1995-06-30	31350
1995-07-03	31450
1995-07-04	31400
1995-07-05	31360
1995-07-06	31150
1995-07-07	31400
1995-07-10	31500
1995-07-11	31580
1995-07-12	31700
1995-07-13	31480
1995-07-14	31180
1995-07-17	31250
1995-07-18	31000
1995-07-19	30800
1995-07-20	30900
1995-07-21	30300
1995-07-24	30200
1995-07-25	30010
1995-07-26	30050
1995-07-27	29900
1995-07-28	29880
1995-07-31	30160
1995-08-01	30000
1995-08-02	29900
1995-08-03	29950
1995-08-07	29800
1995-08-08	29680
1995-08-09	29600
1995-08-10	29600
1995-08-11	29670
1995-08-14	29650
1995-08-15	29550
1995-08-16	30150
1995-08-17	30150
1995-08-18	30100
1995-08-21	30100
1995-08-22	29910
1995-08-23	30100
1995-08-24	30050
1995-08-25	29990
1995-08-28	29950
1995-08-29	29950
1995-08-30	29710
1995-08-31	29610
1995-09-01	29550
1995-09-04	29300
1995-09-05	29000
1995-09-06	29150
1995-09-07	29300
1995-09-08	29300
1995-09-11	29200
1995-09-12	29180
1995-09-13	29050
1995-09-14	28600
1995-09-15	28680
1995-09-18	28800
1995-09-19	28800
1995-09-20	29000
1995-09-21	28920
1995-09-22	29020
1995-09-25	28980
1995-09-26	28950
1995-09-27	28950
1995-09-28	28700
1995-09-29	28780
1995-10-04	28550
1995-10-05	28500
1995-10-06	28000
1995-10-09	27850
1995-10-10	27600
1995-10-11	27200
1995-10-12	27550
1995-10-13	27400
1995-10-16	27310
1995-10-17	27180
1995-10-18	26500
1995-10-19	26300
1995-10-20	26750
1995-10-23	26520
1995-10-24	26500
1995-10-25	26450
1995-10-26	26500
1995-10-27	26540
1995-10-30	26300
1995-10-31	25900
1995-11-01	26000
1995-11-02	26250
1995-11-03	26250
1995-11-06	26200
1995-11-07	26280
1995-11-08	26300
1995-11-09	26310
1995-11-10	26400
1995-11-13	26410
1995-11-14	26300
1995-11-15	26200
1995-11-16	26090
1995-11-17	26100
1995-11-20	26100
1995-11-21	25950
1995-11-22	25720
1995-11-23	25500
1995-11-24	25540
1995-11-27	25490
1995-11-28	25330
1995-11-29	25350
1995-11-30	25440
1995-12-01	25450
1995-12-04	25550
1995-12-05	25600
1995-12-06	25750
1995-12-07	25650
1995-12-08	25790
1995-12-11	25790
1995-12-12	25800
1995-12-13	25580
1995-12-14	25750
1995-12-15	25950
1995-12-18	25970
1995-12-19	25980
1995-12-20	26000
1995-12-21	25960
1995-12-22	25950
1995-12-25	25860
1995-12-26	25850
1995-12-27	25830
1995-12-28	25780
1995-12-29	25740
1996-01-02	25720
1996-01-03	25570
1996-01-04	25550
1996-01-05	25600
1996-01-08	25620
1996-01-09	25530
1996-01-10	25500
1996-01-11	25580
1996-01-12	25600
1996-01-15	25450
1996-01-16	25050
1996-01-17	25250
1996-01-18	25150
1996-01-19	25190
1996-01-22	25250
1996-01-23	25190
1996-01-24	25240
1996-01-25	25200
1996-01-26	25070
1996-01-29	25080
1996-01-30	25060
1996-01-31	25150
1996-02-01	25130
1996-02-02	25250
1996-02-05	25220
1996-02-06	25220
1996-02-07	25260
1996-02-08	25320
1996-02-09	25300
1996-02-12	25310
1996-02-13	25330
1996-02-14	25380
1996-02-15	25450
1996-03-04	25900
1996-03-05	25880
1996-03-06	25820
1996-03-07	25820
1996-03-08	25780
1996-03-11	26050
1996-03-12	26020
1996-03-13	26020
1996-03-14	25940
1996-03-15	25740
1996-03-18	25900
1996-03-19	25950
1996-03-20	25830
1996-03-21	25810
1996-03-22	25850
1996-03-25	25700
1996-03-26	25650
1996-03-27	25620
1996-03-28	25550
1996-03-29	25560
1996-04-01	25520
1996-04-02	25300
1996-04-03	25200
1996-04-04	25180
1996-04-05	25250
1996-04-08	25250
1996-04-09	25300
1996-04-10	25640
1996-04-11	25700
1996-04-12	25840
1996-04-15	25730
1996-04-16	25650
1996-04-17	25700
1996-04-18	25650
1996-04-19	25600
1996-04-22	25790
1996-04-23	25810
1996-04-24	25730
1996-04-25	25730
1996-04-26	25700
1996-04-29	25550
1996-04-30	25600
1996-05-06	25770
1996-05-07	25740
1996-05-08	25780
1996-05-09	25630
1996-05-10	25720
1996-05-13	25650
1996-05-14	25600
1996-05-15	25550
1996-05-16	25840
1996-05-17	25780
1996-05-20	25500
1996-05-21	25300
1996-05-22	25350
1996-05-23	25500
1996-05-24	25500
1996-05-27	25400
1996-05-28	25380
1996-05-29	25420
1996-05-30	25400
1996-05-31	25250
1996-06-04	24850
1996-06-05	24400
1996-06-06	23670
1996-06-07	23560
1996-06-10	24080
1996-06-11	23710
1996-06-12	23350
1996-06-13	23420
1996-06-14	22910
1996-06-17	21760
1996-06-18	22410
1996-06-19	22380
1996-06-20	22650
1996-06-21	22360
1996-06-24	21980
1996-06-25	21990
1996-06-26	21340
1996-06-27	21160
1996-06-28	21450
1996-07-01	21500
1996-07-02	21500
1996-07-03	21500
1996-07-04	21500
1996-07-05	21560
1996-07-08	21700
1996-07-09	21800
1996-07-10	21820
1996-07-11	21770
1996-07-12	21370
1996-07-15	21630
1996-07-16	20550
1996-07-17	20650
1996-07-18	20520
1996-07-19	20700
1996-07-22	20700
1996-07-23	20900
1996-07-24	21150
1996-07-25	21100
1996-07-26	21450
1996-07-29	21230
1996-07-30	21060
1996-07-31	21060
1996-08-01	21160
1996-08-02	21200
1996-08-05	21400
1996-08-06	21390
1996-08-07	21450
1996-08-08	21450
1996-08-09	21390
1996-08-12	21410
1996-08-13	21380
1996-08-14	21390
1996-08-15	21480
1996-08-16	21180
1996-08-19	21070
1996-08-20	21080
1996-08-21	21000
1996-08-22	21000
1996-08-23	20920
1996-08-26	21020
1996-08-27	21020
1996-08-28	21050
1996-08-29	21100
1996-08-30	21200
1996-09-02	21500
1996-09-03	21400
1996-09-04	21380
1996-09-05	21400
1996-09-06	21200
1996-09-09	21200
1996-09-10	21180
1996-09-11	21230
1996-09-12	21010
1996-09-13	21120
1996-09-16	20680
1996-09-17	20700
1996-09-18	20770
1996-09-19	20700
1996-09-20	20580
1996-09-23	20450
1996-09-24	20450
1996-09-25	20460
1996-09-26	20300
1996-09-27	20350
1996-10-03	20430
1996-10-04	20330
1996-10-07	20220
1996-10-08	19900
1996-10-09	19860
1996-10-10	19740
1996-10-11	19600
1996-10-14	19320
1996-10-15	19340
1996-10-16	19250
1996-10-17	18660
1996-10-18	18400
1996-10-21	18680
1996-10-22	18860
1996-10-23	18550
1996-10-24	18700
1996-10-25	18780
1996-10-28	19250
1996-10-29	19080
1996-10-30	18720
1996-10-31	18900
1996-11-01	18900
1996-11-04	18980
1996-11-05	18980
1996-11-06	18840
1996-11-07	18890
1996-11-08	18950
1996-11-11	18970
1996-11-12	18950
1996-11-13	19040
1996-11-14	18990
1996-11-15	18950
1996-11-18	19780
1996-11-19	20120
1996-11-20	19900
1996-11-21	20000
1996-11-22	20120
1996-11-25	20200
1996-11-26	20470
1996-11-27	20700
1996-11-28	20750
1996-11-29	20640
1996-12-02	20770
1996-12-03	20130
1996-12-04	20370
1996-12-05	20490
1996-12-06	20260
1996-12-09	20400
1996-12-10	20150
1996-12-11	20230
1996-12-12	20150
1996-12-13	19950
1996-12-16	19900
1996-12-17	19480
1996-12-18	19630
1996-12-19	20000
1996-12-20	20080
1996-12-23	20200
1996-12-24	20200
1996-12-25	20350
1996-12-26	20250
1996-12-27	20300
1996-12-30	20260
1996-12-31	20300
1997-01-02	20320
1997-01-03	20550
1997-01-06	20590
1997-01-07	20480
1997-01-08	20790
1997-01-09	20800
1997-01-10	20850
1997-01-13	21200
1997-01-14	21290
1997-01-15	21180
1997-01-16	21100
1997-01-17	21140
1997-01-20	21210
1997-01-21	21420
1997-01-22	21430
1997-01-23	21430
1997-01-24	21590
1997-01-27	21600
1997-01-28	21620
1997-01-29	21710
1997-01-30	21490
1997-01-31	21550
1997-02-17	22090
1997-02-18	22280
1997-02-19	22280
1997-02-20	22570
1997-02-21	22950
1997-02-24	23160
1997-02-25	23170
1997-02-26	23080
1997-02-27	23380
1997-02-28	23400
1997-03-03	23250
1997-03-04	23150
1997-03-05	23150
1997-03-06	23190
1997-03-07	23280
1997-03-10	23200
1997-03-11	23180
1997-03-12	23150
1997-03-13	23070
1997-03-14	23090
1997-03-17	23690
1997-03-18	23560
1997-03-19	23500
1997-03-20	23570
1997-03-21	23570
1997-03-24	23550
1997-03-25	23500
1997-03-26	23480
1997-03-27	23390
1997-03-28	23460
1997-03-31	23510
1997-04-01	23500
1997-04-02	23530
1997-04-03	23460
1997-04-04	23330
1997-04-07	23320
1997-04-08	22960
1997-04-09	23070
1997-04-10	23150
1997-04-11	23130
1997-04-14	23020
1997-04-15	23350
1997-04-16	23200
1997-04-17	23200
1997-04-18	23050
1997-04-21	23100
1997-04-22	23250
1997-04-23	23550
1997-04-24	23480
1997-04-25	23480
1997-04-28	23650
1997-04-29	23550
1997-04-30	23460
1997-05-05	23400
1997-05-06	23400
1997-05-07	23300
1997-05-08	23300
1997-05-09	23290
1997-05-12	23250
1997-05-13	23280
1997-05-14	23080
1997-05-15	23030
1997-05-16	23500
1997-05-19	23450
1997-05-20	23380
1997-05-21	23390
1997-05-22	23370
1997-05-23	23350
1997-05-26	23370
1997-05-27	23400
1997-05-28	23350
1997-05-29	23150
1997-05-30	22980
1997-06-02	22970
1997-06-03	22780
1997-06-04	22750
1997-06-05	22700
1997-06-06	22770
1997-06-09	22770
1997-06-10	22670
1997-06-11	22690
1997-06-12	22650
1997-06-13	22500
1997-06-16	22740
1997-06-17	22770
1997-06-18	22820
1997-06-19	22800
1997-06-20	22780
1997-06-23	22600
1997-06-24	22530
1997-06-25	21890
1997-06-26	21750
1997-06-27	21750
1997-07-02	21560
1997-07-03	21500
1997-07-04	21100
1997-07-07	21290
1997-07-08	21080
1997-07-09	20490
1997-07-10	20450
1997-07-11	20450
1997-07-14	20400
1997-07-15	20280
1997-07-16	19940
1997-07-17	19650
1997-07-18	20100
1997-07-21	20540
1997-07-22	20500
1997-07-23	20700
1997-07-24	20600
1997-07-25	21000
1997-07-28	20900
1997-07-29	20950
1997-07-30	20800
1997-07-31	20550
1997-08-01	20800
1997-08-04	20700
1997-08-05	20700
1997-08-06	20700
1997-08-07	20650
1997-08-08	20720
1997-08-11	20800
1997-08-12	20800
1997-08-13	20750
1997-08-14	20790
1997-08-15	20720
1997-08-18	20200
1997-08-19	20290
1997-08-20	20550
1997-08-21	20640
1997-08-22	20520
1997-08-25	20650
1997-08-26	20650
1997-08-27	20600
1997-08-28	20650
1997-08-29	20480
1997-09-01	20680
1997-09-02	20580
1997-09-03	20580
1997-09-04	20600
1997-09-05	20590
1997-09-08	20550
1997-09-09	20510
1997-09-10	20480
1997-09-11	20470
1997-09-12	20390
1997-09-15	20460
1997-09-16	20500
1997-09-17	20400
1997-09-18	20420
1997-09-19	20500
1997-09-22	20450
1997-09-23	20410
1997-09-24	20410
1997-09-25	20390
1997-09-26	20320
1997-09-29	20320
1997-09-30	20380
1997-10-06	20260
1997-10-07	20050
1997-10-08	20080
1997-10-09	19970
1997-10-10	20040
1997-10-13	19970
1997-10-14	19870
1997-10-15	19860
1997-10-16	20090
1997-10-17	20050
1997-10-20	20040
1997-10-21	19980
1997-10-22	19900
1997-10-23	19670
1997-10-24	19640
1997-10-27	19020
1997-10-28	18810
1997-10-29	19050
1997-10-30	18880
1997-10-31	18980
1997-11-03	18930
1997-11-04	18700
1997-11-05	18750
1997-11-06	18850
1997-11-07	18930
1997-11-10	18980
1997-11-11	18900
1997-11-12	18860
1997-11-13	18800
1997-11-14	18800
1997-11-17	18980
1997-11-18	19010
1997-11-19	18920
1997-11-20	18800
1997-11-21	18760
1997-11-24	18690
1997-11-25	18740
1997-11-26	18640
1997-11-27	18650
1997-11-28	18610
1997-12-01	18300
1997-12-02	17900
1997-12-03	17700
1997-12-05	17490
1997-12-08	16980
1997-12-09	17100
1997-12-10	17050
1997-12-11	17050
1997-12-12	17070
1997-12-15	17080
1997-12-16	16970
1997-12-17	17000
1997-12-18	16950
1997-12-19	16960
1997-12-22	16910
1997-12-23	16880
1997-12-24	16740
1997-12-25	16650
1997-12-29	16500
1997-12-30	16550
1997-12-31	17010
1998-01-05	16980
1998-01-06	16940
1998-01-07	17080
1998-01-08	17200
1998-01-09	16960
1998-01-12	16930
1998-01-13	17060
1998-01-14	17200
1998-01-15	17230
1998-01-16	17490
1998-01-19	17590
1998-01-20	17650
1998-01-21	17850
1998-01-22	17750
1998-02-09	17490
1998-02-11	17240
1998-02-12	17220
1998-02-13	17470
1998-02-16	17320
1998-02-17	17320
1998-02-18	17220
1998-02-19	17150
1998-02-20	17080
1998-02-23	16710
1998-02-24	16630
1998-02-25	16610
1998-02-26	17010
1998-02-27	17160
1998-03-02	17170
1998-03-03	17620
1998-03-04	17340
1998-03-05	17420
1998-03-06	17330
1998-03-09	17300
1998-03-10	17330
1998-03-11	17400
1998-03-12	17250
1998-03-13	17470
1998-03-16	17750
1998-03-17	17920
1998-03-18	17780
1998-03-19	17560
1998-03-20	17640
1998-03-23	17540
1998-03-24	17670
1998-03-25	17580
1998-03-26	17500
1998-03-27	17420
1998-03-30	17420
1998-03-31	17360
1998-04-01	17390
1998-04-02	17230
1998-04-03	17110
1998-04-06	17050
1998-04-07	17010
1998-04-08	17030
1998-04-09	17170
1998-04-13	17480
1998-04-14	17640
1998-04-15	17450
1998-04-16	18030
1998-04-17	17970
1998-04-20	17800
1998-04-21	17750
1998-04-22	17860
1998-04-23	17790
1998-04-24	17750
1998-04-27	17600
1998-04-28	17680
1998-04-29	17600
1998-04-30	17530
1998-05-04	17520
1998-05-05	17440
1998-05-06	17400
1998-05-07	17300
1998-05-08	17220
1998-05-11	17100
1998-05-12	16950
1998-05-13	17050
1998-05-14	16830
1998-05-15	16850
1998-05-18	16800
1998-05-19	16370
1998-05-20	16440
1998-05-21	16650
1998-05-22	16680
1998-05-25	16380
1998-05-26	16350
1998-05-27	16190
1998-05-28	16420
1998-05-29	16300
1998-06-01	16320
1998-06-02	16190
1998-06-03	16060
1998-06-04	16100
1998-06-08	15680
1998-06-09	15850
1998-06-11	15820
1998-06-12	15750
1998-06-15	15560
1998-06-16	15650
1998-06-17	15620
1998-06-18	15830
1998-06-19	15800
1998-06-22	15800
1998-06-23	15790
1998-06-24	15630
1998-06-25	15570
1998-06-26	15580
1998-06-29	15580
1998-06-30	15690
1998-07-01	15850
1998-07-02	15670
1998-07-03	15640
1998-07-06	15600
1998-07-07	15480
1998-07-08	15470
1998-07-09	15340
1998-07-10	15200
1998-07-13	15200
1998-07-14	15300
1998-07-15	15300
1998-07-16	15710
1998-07-17	15640
1998-07-20	15570
1998-07-21	15710
1998-07-22	15620
1998-07-23	15560
1998-07-24	15540
1998-07-27	15720
1998-07-28	15860
1998-07-29	15980
1998-07-30	15920
1998-07-31	15930
1998-08-03	15700
1998-08-04	15780
1998-08-05	15740
1998-08-06	15800
1998-08-07	15840
1998-08-10	15820
1998-08-11	15710
1998-08-12	15730
1998-08-13	15640
1998-08-14	15750
1998-08-17	15850
1998-08-18	16010
1998-08-19	15950
1998-08-20	16010
1998-08-21	16090
1998-08-24	15950
1998-08-25	16010
1998-08-26	16020
1998-08-27	15980
1998-08-28	15950
1998-08-31	15920
1998-09-01	15900
1998-09-02	16040
1998-09-03	16030
1998-09-04	16050
1998-09-07	16160
1998-09-08	16140
1998-09-09	16060
1998-09-10	16090
1998-09-11	16060
1998-09-14	16040
1998-09-15	16110
1998-09-16	16300
1998-09-17	16260
1998-09-18	16240
1998-09-21	16200
1998-09-22	16180
1998-09-23	16150
1998-09-24	16210
1998-09-25	16180
1998-09-28	16170
1998-09-29	16160
1998-09-30	16150
1998-10-05	15960
1998-10-06	15680
1998-10-07	15780
1998-10-08	15700
1998-10-09	15500
1998-10-12	15540
1998-10-13	15370
1998-10-14	15370
1998-10-15	15080
1998-10-16	15420
1998-10-19	15650
1998-10-20	15510
1998-10-21	15480
1998-10-22	15450
1998-10-23	15260
1998-10-26	15050
1998-10-27	14960
1998-10-28	14830
1998-10-29	14920
1998-10-30	14860
1998-11-02	15050
1998-11-03	14850
1998-11-04	15220
1998-11-05	15100
1998-11-06	15170
1998-11-09	15320
1998-11-10	15200
1998-11-11	15110
1998-11-12	15070
1998-11-13	15210
1998-11-16	15160
1998-11-17	15200
1998-11-18	15260
1998-11-19	15260
1998-11-20	15230
1998-11-23	15360
1998-11-24	15270
1998-11-25	15210
1998-11-26	15170
1998-11-27	15200
1998-11-30	15170
1998-12-01	15120
1998-12-02	15020
1998-12-03	15000
1998-12-04	15030
1998-12-07	15050
1998-12-08	15070
1998-12-09	15100
1998-12-10	15100
1998-12-11	15080
1998-12-14	14920
1998-12-15	15010
1998-12-16	15120
1998-12-17	15150
1998-12-18	15060
1998-12-21	14950
1998-12-22	14930
1998-12-23	14930
1998-12-24	14870
1998-12-25	14810
1998-12-28	14870
1998-12-29	14920
1998-12-30	14950
1998-12-31	14940
1999-01-04	15020
1999-01-05	14900
1999-01-06	14900
1999-01-07	14880
1999-01-08	14900
1999-01-11	14980
1999-01-12	15020
1999-01-13	15020
1999-01-14	15060
1999-01-15	15030
1999-01-18	15010
1999-01-19	15040
1999-01-20	15140
1999-01-21	15040
1999-01-22	15070
1999-01-25	15100
1999-01-26	15040
1999-01-27	15020
1999-01-28	14990
1999-01-29	15000
1999-02-01	14980
1999-02-02	15010
1999-02-03	15030
1999-02-04	15010
1999-02-05	15040
1999-02-08	15060
1999-02-09	15120
1999-02-10	15070
1999-02-11	15160
1999-02-12	15150
1999-02-23	14730
1999-02-24	14670
1999-02-25	14710
1999-02-26	14730
1999-03-01	14670
1999-03-02	14520
1999-03-03	14600
1999-03-04	14620
1999-03-05	14640
1999-03-08	14560
1999-03-09	14520
1999-03-10	14560
1999-03-11	14610
1999-03-12	14610
1999-03-15	14510
1999-03-16	14310
1999-03-17	14320
1999-03-18	14430
1999-03-19	14420
1999-03-22	14460
1999-03-23	14890
1999-03-24	14950
1999-03-25	15000
1999-03-26	15020
1999-03-29	14880
1999-03-30	14550
1999-03-31	14600
1999-04-01	14580
1999-04-02	14600
1999-04-05	14570
1999-04-06	14610
1999-04-07	14660
1999-04-08	14910
1999-04-09	14830
1999-04-12	15030
1999-04-13	14930
1999-04-14	15110
1999-04-15	15120
1999-04-16	15320
1999-04-19	15230
1999-04-20	15400
1999-04-21	15290
1999-04-22	15350
1999-04-23	15410
1999-04-26	15300
1999-04-27	15270
1999-04-28	15390
1999-04-29	15400
1999-04-30	15610
1999-05-04	15660
1999-05-05	15630
1999-05-06	15670
1999-05-07	15790
1999-05-10	15850
1999-05-11	15790
1999-05-12	15900
1999-05-13	15790
1999-05-14	15810
1999-05-17	15940
1999-05-18	15920
1999-05-19	15760
1999-05-20	15530
1999-05-21	15470
1999-05-24	15350
1999-05-25	15420
1999-05-26	15440
1999-05-27	15250
1999-05-28	14830
1999-05-31	14730
1999-06-01	14700
1999-06-02	14810
1999-06-03	14510
1999-06-04	14620
1999-06-07	14600
1999-06-08	14670
1999-06-09	14790
1999-06-10	14790
1999-06-11	14730
1999-06-14	14830
1999-06-15	14830
1999-06-16	14480
1999-06-17	14620
1999-06-18	14690
1999-06-21	14860
1999-06-22	14950
1999-06-23	14900
1999-06-24	14800
1999-06-25	15000
1999-06-28	15120
1999-06-29	15100
1999-06-30	15110
1999-07-01	15570
1999-07-02	15620
1999-07-05	15650
1999-07-06	15530
1999-07-07	15610
1999-07-08	16060
1999-07-09	15800
1999-07-12	15800
1999-07-13	15850
1999-07-14	15650
1999-07-15	15730
1999-07-16	15830
1999-07-19	15820
1999-07-20	15780
1999-07-21	15550
1999-07-22	15400
1999-07-23	15480
1999-07-26	15480
1999-07-27	15740
1999-07-28	15790
1999-07-29	15770
1999-07-30	15590
1999-08-02	15760
1999-08-03	15700
1999-08-04	15760
1999-08-05	15900
1999-08-06	16040
1999-08-09	16080
1999-08-10	16080
1999-08-11	15980
1999-08-12	16170
1999-08-13	16100
1999-08-16	16180
1999-08-17	16120
1999-08-18	16090
1999-08-19	15920
1999-08-20	15940
1999-08-23	15950
1999-08-24	15980
1999-08-25	16200
1999-08-26	16150
1999-08-27	16140
1999-08-30	16230
1999-08-31	16300
1999-09-01	16680
1999-09-02	16730
1999-09-03	16800
1999-09-06	16970
1999-09-07	17300
1999-09-08	17470
1999-09-09	17500
1999-09-10	17400
1999-09-13	17560
1999-09-14	17290
1999-09-15	17150
1999-09-16	17560
1999-09-17	17510
1999-09-20	17740
1999-09-21	17780
1999-09-22	17740
1999-09-23	17640
1999-09-24	17500
1999-09-27	17350
1999-09-28	17420
1999-09-29	17630
1999-09-30	17640
1999-10-08	17550
1999-10-11	17020
1999-10-12	17000
1999-10-13	17000
1999-10-14	17110
1999-10-15	17150
1999-10-18	17330
1999-10-19	17500
1999-10-20	17500
1999-10-21	17690
1999-10-22	17700
1999-10-25	17710
1999-10-26	17400
1999-10-27	17290
1999-10-28	17370
1999-10-29	17500
1999-11-01	17490
1999-11-02	17510
1999-11-03	17670
1999-11-04	17580
1999-11-05	17390
1999-11-08	17360
1999-11-09	17350
1999-11-10	17490
1999-11-11	17200
1999-11-12	17190
1999-11-15	17250
1999-11-16	17410
1999-11-17	17280
1999-11-18	17350
1999-11-19	17310
1999-11-22	17410
1999-11-23	17410
1999-11-24	17380
1999-11-25	17540
1999-11-26	17600
1999-11-29	17630
1999-11-30	17540
1999-12-01	17600
1999-12-02	17400
1999-12-03	17450
1999-12-06	17590
1999-12-07	17600
1999-12-08	17540
1999-12-09	17500
1999-12-10	17550
1999-12-13	17470
1999-12-14	17510
1999-12-15	17490
1999-12-16	18010
1999-12-17	17990
1999-12-21	18050
1999-12-22	18020
1999-12-23	18140
1999-12-24	18130
1999-12-27	18160
1999-12-28	18130
1999-12-29	18170
1999-12-30	18250
2000-01-04	18310
2000-01-05	18130
2000-01-06	18220
2000-01-07	18290
2000-01-11	18220
2000-01-12	18200
2000-01-13	18360
2000-01-14	18440
2000-01-17	18580
2000-01-18	18800
2000-01-19	18790
2000-01-20	18800
2000-01-21	18790
2000-01-24	18820
2000-01-25	18720
2000-01-26	18710
2000-01-27	18780
2000-01-28	18790
2000-01-31	18670
2000-02-01	18780
2000-02-02	18760
2000-02-14	18850
2000-02-15	18780
2000-02-16	18690
2000-02-17	18690
2000-02-18	18770
2000-02-21	18710
2000-02-22	18550
2000-02-23	18630
2000-02-24	18740
2000-02-25	18720
2000-02-28	18530
2000-02-29	18040
2000-03-01	18030
2000-03-02	18060
2000-03-03	18060
2000-03-06	18060
2000-03-07	18040
2000-03-08	17610
2000-03-09	17630
2000-03-10	17850
2000-03-13	17680
2000-03-14	17680
2000-03-15	17800
2000-03-16	18090
2000-03-17	18180
2000-03-20	18170
2000-03-21	18100
2000-03-22	18210
2000-03-23	18090
2000-03-24	18110
2000-03-27	18060
2000-03-28	18010
2000-03-29	18040
2000-03-30	18060
2000-03-31	18040
2000-04-03	18040
2000-04-04	18000
2000-04-05	17680
2000-04-06	17670
2000-04-07	17270
2000-04-10	17380
2000-04-11	17460
2000-04-12	17400
2000-04-13	17370
2000-04-14	17250
2000-04-17	17080
2000-04-18	17270
2000-04-19	17450
2000-04-20	17300
2000-04-21	17370
2000-04-24	17410
2000-04-25	17380
2000-04-26	17700
2000-04-27	17700
2000-04-28	17730
2000-05-08	18060
2000-05-09	17960
2000-05-10	18030
2000-05-11	17780
2000-05-12	17930
2000-05-15	18020
2000-05-16	18150
2000-05-17	18160
2000-05-18	18060
2000-05-19	18080
2000-05-22	18060
2000-05-23	17960
2000-05-24	18100
2000-05-25	17990
2000-05-26	17890
2000-05-29	17850
2000-05-30	17810
2000-05-31	17530
2000-06-01	17690
2000-06-02	17730
2000-06-05	17550
2000-06-06	17650
2000-06-07	17580
2000-06-08	17510
2000-06-09	17590
2000-06-12	17570
2000-06-13	17540
2000-06-14	17660
2000-06-15	17800
2000-06-16	18010
2000-06-19	18010
2000-06-20	18010
2000-06-21	17900
2000-06-22	17980
2000-06-23	17880
2000-06-26	17830
2000-06-27	17920
2000-06-28	17830
2000-06-29	17860
2000-06-30	17840
2000-07-03	17780
2000-07-04	17830
2000-07-05	17870
2000-07-06	17890
2000-07-07	17780
2000-07-10	17780
2000-07-11	17830
2000-07-12	17810
2000-07-13	17840
2000-07-14	17820
2000-07-17	17760
2000-07-18	18250
2000-07-19	18250
2000-07-20	18190
2000-07-21	18270
2000-07-24	18430
2000-07-25	18450
2000-07-26	18500
2000-07-27	18390
2000-07-28	18540
2000-07-31	18420
2000-08-01	18420
2000-08-02	18460
2000-08-03	18380
2000-08-04	18320
2000-08-07	18390
2000-08-08	18350
2000-08-09	18320
2000-08-10	18410
2000-08-11	18420
2000-08-14	18430
2000-08-15	18500
2000-08-16	18670
2000-08-17	18650
2000-08-18	18700
2000-08-21	18680
2000-08-22	18580
2000-08-23	18560
2000-08-24	18520
2000-08-25	18600
2000-08-28	18640
2000-08-29	18670
2000-08-30	18990
2000-08-31	18920
2000-09-01	18960
2000-09-04	19000
2000-09-05	19160
2000-09-06	19100
2000-09-07	19080
2000-09-08	19050
2000-09-11	19120
2000-09-12	19130
2000-09-13	19370
2000-09-14	19380
2000-09-15	19360
2000-09-18	19370
2000-09-19	19250
2000-09-20	19270
2000-09-21	19090
2000-09-22	19280
2000-09-25	19370
2000-09-26	19380
2000-09-27	19300
2000-09-28	19360
2000-09-29	19350
2000-10-09	19270
2000-10-10	19230
2000-10-11	19280
2000-10-12	19300
2000-10-13	19020
2000-10-16	19050
2000-10-17	19180
2000-10-18	19020
2000-10-19	19020
2000-10-20	19070
2000-10-23	18900
2000-10-24	18910
2000-10-25	18860
2000-10-26	18510
2000-10-27	18300
2000-10-30	18500
2000-10-31	18450
2000-11-01	18500
2000-11-02	18420
2000-11-03	18480
2000-11-06	18470
2000-11-07	18260
2000-11-08	18300
2000-11-09	18500
2000-11-10	18480
2000-11-13	18400
2000-11-14	18190
2000-11-15	18170
2000-11-16	18230
2000-11-17	18200
2000-11-20	18250
2000-11-21	18240
2000-11-22	18310
2000-11-23	18230
2000-11-24	18300
2000-11-27	18440
2000-11-28	18510
2000-11-29	18420
2000-11-30	18430
2000-12-01	18370
2000-12-04	18470
2000-12-05	18490
2000-12-06	18540
2000-12-07	18560
2000-12-08	18520
2000-12-11	18570
2000-12-12	18480
2000-12-13	18330
2000-12-14	18350
2000-12-15	18450
2000-12-18	18350
2000-12-19	18330
2000-12-20	18140
2000-12-21	18220
2000-12-22	18170
2000-12-25	18200
2000-12-26	18190
2000-12-27	18230
2000-12-28	17890
2000-12-29	17880
2001-01-02	17410
2001-01-03	17070
2001-01-04	17250
2001-01-05	16870
2001-01-08	16950
2001-01-09	17130
2001-01-10	17020
2001-01-11	17060
2001-01-12	17060
2001-01-15	16900
2001-01-16	17110
2001-01-17	16900
2001-01-18	17170
2001-01-19	17620
2001-01-31	17700
2001-02-01	17590
2001-02-02	17600
2001-02-05	17400
2001-02-06	17150
2001-02-07	17120
2001-02-08	17140
2001-02-09	17370
2001-02-12	17140
2001-02-13	17200
2001-02-14	17270
2001-02-15	17180
2001-02-16	17620
2001-02-19	17550
2001-02-20	17450
2001-02-21	17410
2001-02-22	17210
2001-02-23	17250
2001-02-26	17200
2001-02-27	17330
2001-02-28	17220
2001-03-01	17300
2001-03-02	17370
2001-03-05	17380
2001-03-06	17580
2001-03-07	17510
2001-03-08	17490
2001-03-09	17330
2001-03-12	17320
2001-03-13	17200
2001-03-14	17250
2001-03-15	17100
2001-03-16	17150
2001-03-19	16910
2001-03-20	17050
2001-03-21	16870
2001-03-22	16950
2001-03-23	16880
2001-03-26	17020
2001-03-27	16830
2001-03-28	16990
2001-03-29	16720
2001-03-30	16750
2001-04-02	16680
2001-04-03	16690
2001-04-04	16650
2001-04-05	16690
2001-04-06	16740
2001-04-09	16580
2001-04-10	16640
2001-04-11	16790
2001-04-12	16760
2001-04-13	16800
2001-04-16	16720
2001-04-17	16920
2001-04-18	16880
2001-04-19	16980
2001-04-20	16980
2001-04-23	17000
2001-04-24	16820
2001-04-25	16780
2001-04-26	16920
2001-04-27	16840
2001-04-30	16920
2001-05-08	16970
2001-05-09	16890
2001-05-10	16870
2001-05-11	16840
2001-05-14	16900
2001-05-15	16820
2001-05-16	16780
2001-05-17	16890
2001-05-18	17030
2001-05-21	17190
2001-05-22	17140
2001-05-23	17080
2001-05-24	17130
2001-05-25	17110
2001-05-28	17150
2001-05-29	17130
2001-05-30	16950
2001-05-31	16930
2001-06-01	16890
2001-06-04	16920
2001-06-05	16910
2001-06-06	17000
2001-06-07	16960
2001-06-08	16900
2001-06-11	16610
2001-06-12	16530
2001-06-13	16560
2001-06-14	16460
2001-06-15	16390
2001-06-18	16290
2001-06-19	16440
2001-06-20	16320
2001-06-21	16300
2001-06-22	16300
2001-06-25	16310
2001-06-26	16260
2001-06-27	16390
2001-06-28	16300
2001-06-29	16000
2001-07-02	15950
2001-07-03	16110
2001-07-04	16020
2001-07-05	16030
2001-07-06	15790
2001-07-09	15790
2001-07-10	15820
2001-07-11	15920
2001-07-12	15910
2001-07-13	15780
2001-07-16	15780
2001-07-17	15820
2001-07-18	15920
2001-07-19	15770
2001-07-20	15540
2001-07-23	15480
2001-07-24	15350
2001-07-25	15140
2001-07-26	15200
2001-07-27	15290
2001-07-30	15180
2001-07-31	15120
2001-08-01	15150
2001-08-02	15350
2001-08-03	15250
2001-08-06	15200
2001-08-07	15030
2001-08-08	15000
2001-08-09	14860
2001-08-10	14930
2001-08-13	14880
2001-08-14	14840
2001-08-15	14920
2001-08-16	14890
2001-08-17	15160
2001-08-20	15310
2001-08-21	15230
2001-08-22	15130
2001-08-23	15340
2001-08-24	15220
2001-08-27	15340
2001-08-28	15560
2001-08-29	15390
2001-08-30	15540
2001-08-31	15260
2001-09-03	15200
2001-09-04	15000
2001-09-05	15010
2001-09-06	15040
2001-09-07	14940
2001-09-10	14800
2001-09-11	14770
2001-09-12	14780
2001-09-13	14780
2001-09-14	14690
2001-09-17	14950
2001-09-18	14900
2001-09-19	14850
2001-09-20	14760
2001-09-21	14910
2001-09-24	14980
2001-09-25	14910
2001-09-26	14860
2001-09-27	14910
2001-09-28	14910
2001-10-08	14690
2001-10-09	14540
2001-10-10	14490
2001-10-11	14440
2001-10-12	14590
2001-10-15	14610
2001-10-16	14390
2001-10-17	14480
2001-10-18	14410
2001-10-19	14190
2001-10-22	14020
2001-10-23	14080
2001-10-24	14110
2001-10-25	14110
2001-10-26	14160
2001-10-29	14220
2001-10-30	14110
2001-10-31	14080
2001-11-01	13930
2001-11-02	13890
2001-11-05	13830
2001-11-06	13860
2001-11-07	13830
2001-11-08	13780
2001-11-09	13900
2001-11-12	14300
2001-11-13	14440
2001-11-14	14640
2001-11-15	14560
2001-11-16	14580
2001-11-19	14840
2001-11-20	14670
2001-11-21	14650
2001-11-22	14680
2001-11-23	14580
2001-11-26	14600
2001-11-27	15010
2001-11-28	15100
2001-11-29	15220
2001-11-30	15300
2001-12-03	15230
2001-12-04	14800
2001-12-05	14790
2001-12-06	14800
2001-12-07	14630
2001-12-10	14620
2001-12-11	14570
2001-12-12	14570
2001-12-13	14330
2001-12-14	14320
2001-12-17	14390
2001-12-18	14630
2001-12-19	14720
2001-12-20	14600
2001-12-21	14530
2001-12-24	14620
2001-12-25	14630
2001-12-26	14640
2001-12-27	14790
2001-12-28	14690
2001-12-29	14620
2001-12-30	14630
2002-01-07	14730
2002-01-08	15170
2002-01-09	15130
2002-01-10	15100
2002-01-11	15140
2002-01-14	15130
2002-01-15	15160
2002-01-16	15160
2002-01-17	15240
2002-01-18	15160
2002-01-21	15070
2002-01-22	15080
2002-01-23	15120
2002-01-24	15260
2002-01-25	15300
2002-01-28	15100
2002-01-29	15090
2002-01-30	15060
2002-01-31	15130
2002-02-01	15380
2002-02-04	15380
2002-02-05	15410
2002-02-06	15390
2002-02-07	15400
2002-02-08	15410
2002-02-19	15100
2002-02-20	15210
2002-02-21	15310
2002-02-22	15200
2002-02-25	15240
2002-02-26	15220
2002-02-27	15200
2002-02-28	15220
2002-03-01	15150
2002-03-04	15330
2002-03-05	15360
2002-03-06	15400
2002-03-07	15400
2002-03-08	15370
2002-03-11	15390
2002-03-12	15350
2002-03-13	15330
2002-03-14	15370
2002-03-15	15450
2002-03-18	15760
2002-03-19	15830
2002-03-20	15780
2002-03-21	15780
2002-03-22	15750
2002-03-25	15610
2002-03-26	15630
2002-03-27	15600
2002-03-28	15670
2002-03-29	15770
2002-04-01	15800
2002-04-02	15770
2002-04-03	15700
2002-04-04	15470
2002-04-05	15460
2002-04-08	15410
2002-04-09	15470
2002-04-10	15390
2002-04-11	15430
2002-04-12	15330
2002-04-15	15320
2002-04-16	15470
2002-04-17	15630
2002-04-18	15550
2002-04-19	15540
2002-04-22	15550
2002-04-23	15610
2002-04-24	15470
2002-04-25	15450
2002-04-26	15500
2002-04-29	15520
2002-04-30	15510
2002-05-08	15500
2002-05-09	15560
2002-05-10	15570
2002-05-13	15570
2002-05-14	15580
2002-05-15	15640
2002-05-16	15690
2002-05-17	15620
2002-05-20	15560
2002-05-21	15580
2002-05-22	15580
2002-05-23	15600
2002-05-24	15690
2002-05-27	15660
2002-05-28	15800
2002-05-29	15850
2002-05-30	15810
2002-05-31	15820
2002-06-03	15890
2002-06-04	15960
2002-06-05	16140
2002-06-06	16130
2002-06-07	16060
2002-06-10	16070
2002-06-11	16020
2002-06-12	15970
2002-06-13	15990
2002-06-14	15980
2002-06-17	15960
2002-06-18	16090
2002-06-19	16050
2002-06-20	16050
2002-06-21	15930
2002-06-24	15950
2002-06-25	15940
2002-06-26	15870
2002-06-27	15980
2002-06-28	15970
2002-07-01	16070
2002-07-02	15980
2002-07-03	15920
2002-07-04	15920
2002-07-05	15900
2002-07-08	15920
2002-07-09	15950
2002-07-10	15900
2002-07-11	15790
2002-07-12	15890
2002-07-15	15750
2002-07-16	15920
2002-07-17	15910
2002-07-18	15830
2002-07-19	15740
2002-07-22	15430
2002-07-23	15400
2002-07-24	14950
2002-07-25	15050
2002-07-26	15020
2002-07-29	15000
2002-07-30	15120
2002-07-31	15050
2002-08-01	14750
2002-08-02	14800
2002-08-05	14790
2002-08-06	14520
2002-08-07	14620
2002-08-08	14660
2002-08-09	14760
2002-08-12	14710
2002-08-13	14780
2002-08-14	14660
2002-08-15	14780
2002-08-16	14960
2002-08-19	14780
2002-08-20	14790
2002-08-21	14810
2002-08-22	14860
2002-08-23	14910
2002-08-26	14890
2002-08-27	14950
2002-08-28	14990
2002-08-29	14890
2002-08-30	14950
2002-09-02	15000
2002-09-03	14930
2002-09-04	14750
2002-09-05	14790
2002-09-06	14700
2002-09-09	14910
2002-09-10	15000
2002-09-11	15020
2002-09-12	15020
2002-09-13	14930
2002-09-16	15030
2002-09-17	15040
2002-09-18	14890
2002-09-19	14860
2002-09-20	14800
2002-09-23	14880
2002-09-24	14780
2002-09-25	14780
2002-09-26	14880
2002-09-27	14860
2002-09-28	14780
2002-10-08	14750
2002-10-09	14750
2002-10-10	14770
2002-10-11	14880
2002-10-14	14850
2002-10-15	14820
2002-10-16	14800
2002-10-17	14950
2002-10-18	15080
2002-10-21	15050
2002-10-22	15080
2002-10-23	15140
2002-10-24	15110
2002-10-25	15110
2002-10-28	15170
2002-10-29	15120
2002-10-30	15070
2002-10-31	15110
2002-11-01	15280
2002-11-04	15400
2002-11-05	15340
2002-11-06	15440
2002-11-07	15350
2002-11-08	15290
2002-11-11	15300
2002-11-12	15430
2002-11-13	15340
2002-11-14	15370
2002-11-15	15500
2002-11-18	15640
2002-11-19	15630
2002-11-20	15770
2002-11-21	15840
2002-11-22	15910
2002-11-25	15830
2002-11-26	15800
2002-11-27	15740
2002-11-28	16110
2002-11-29	16150
2002-12-02	16330
2002-12-03	16270
2002-12-04	16570
2002-12-05	16350
2002-12-06	16200
2002-12-09	16140
2002-12-10	16120
2002-12-11	16200
2002-12-12	16280
2002-12-13	16250
2002-12-16	16210
2002-12-17	16130
2002-12-18	16160
2002-12-19	16090
2002-12-20	16050
2002-12-23	16130
2002-12-24	16120
2002-12-25	15910
2002-12-26	15920
2002-12-27	15800
2002-12-30	15980
2002-12-31	15890
2003-01-02	15880
2003-01-03	16350
2003-01-06	16560
2003-01-07	16480
2003-01-08	16600
2003-01-09	16830
2003-01-10	16850
2003-01-13	16650
2003-01-14	16810
2003-01-15	17000
2003-01-16	16870
2003-01-17	16800
2003-01-20	16800
2003-01-21	17070
2003-01-22	17000
2003-01-23	17060
2003-01-24	17030
2003-01-27	16990
2003-01-28	16810
2003-01-29	16940
2003-02-10	16930
2003-02-11	17150
2003-02-12	17110
2003-02-13	17010
2003-02-14	16770
2003-02-17	16770
2003-02-18	16800
2003-02-19	16600
2003-02-20	16690
2003-02-21	16840
2003-02-24	17260
2003-02-25	17200
2003-02-26	17390
2003-02-27	17400
2003-02-28	17390
2003-03-03	17200
2003-03-04	17270
2003-03-05	16920
2003-03-06	16940
2003-03-07	16820
2003-03-10	17080
2003-03-11	16840
2003-03-12	17020
2003-03-13	16950
2003-03-14	16920
2003-03-17	16950
2003-03-18	17250
2003-03-19	17150
2003-03-20	17110
2003-03-21	17170
2003-03-24	17040
2003-03-25	17060
2003-03-26	17070
2003-03-27	16950
2003-03-28	16450
2003-03-31	16420
2003-04-01	16440
2003-04-02	16510
2003-04-03	16310
2003-04-04	16510
2003-04-07	16770
2003-04-08	16850
2003-04-09	16940
2003-04-10	16950
2003-04-11	16850
2003-04-14	17100
2003-04-15	17140
2003-04-16	16920
2003-04-17	16950
2003-04-18	16930
2003-04-21	16810
2003-04-22	16820
2003-04-23	16770
2003-04-24	16670
2003-04-25	16640
2003-04-28	16680
2003-04-29	16730
2003-04-30	16880
2003-05-12	17010
2003-05-13	17230
2003-05-14	17100
2003-05-15	17100
2003-05-16	17030
2003-05-19	17030
2003-05-20	16920
2003-05-21	17090
2003-05-22	17190
2003-05-23	17160
2003-05-26	17200
2003-05-27	17280
2003-05-28	17200
2003-05-29	17210
2003-05-30	17260
2003-06-02	17500
2003-06-03	17490
2003-06-04	17440
2003-06-05	17370
2003-06-06	17430
2003-06-09	17360
2003-06-10	17290
2003-06-11	17360
2003-06-12	17370
2003-06-13	17470
2003-06-16	17560
2003-06-17	17450
2003-06-18	17600
2003-06-19	17590
2003-06-20	17550
2003-06-23	17460
2003-06-24	17370
2003-06-25	17360
2003-06-26	17180
2003-06-27	17250
2003-06-30	17190
2003-07-01	17120
2003-07-02	17150
2003-07-03	17160
2003-07-04	17100
2003-07-07	17180
2003-07-08	17210
2003-07-09	17200
[truncated: 5,187 more rows]
