# Supplementary material for: Nickel price forecasting based onempirical mode decomposition and deep learning model with expansion mechanism
Source: PLoS One. 2026 Mar 24;21(3):e0341559. doi: 10.1371/journal.pone.0341559 (PMC13012476; doi:10.1371/journal.pone.0341559)
Supplement: S1 File — This File is the raw data for nickel price forecasts. (ZIP) [file pone.0341559.s002.zip › Raw data for nickel price forecasts/Futures price/Futures Closing Price Iron Ore.xlsx]

## Sheet: Sheet1
Indicator Name	Futures Closing Price (Active Contract): Iron Ore
Frequency	Daily
2013-10-18	977
2013-10-21	969
2013-10-22	948
2013-10-23	939
2013-10-24	926
2013-10-25	918
2013-10-28	923
2013-10-29	921
2013-10-30	924
2013-10-31	922
2013-11-01	942
2013-11-04	950
2013-11-05	946
2013-11-06	944
2013-11-07	945
2013-11-08	939
2013-11-11	942
2013-11-12	943
2013-11-13	943
2013-11-14	937
2013-11-15	931
2013-11-18	932
2013-11-19	942
2013-11-20	942
2013-11-21	932
2013-11-22	931
2013-11-25	933
2013-11-26	941
2013-11-27	936
2013-11-28	939
2013-11-29	939
2013-12-02	936
2013-12-03	939
2013-12-04	952
2013-12-05	945
2013-12-06	941
2013-12-09	945
2013-12-10	942
2013-12-11	937
2013-12-12	930
2013-12-13	914
2013-12-16	918
2013-12-17	910
2013-12-18	906
2013-12-19	908
2013-12-20	905
2013-12-23	893
2013-12-24	900
2013-12-25	903
2013-12-26	896
2013-12-27	907
2013-12-30	911
2013-12-31	911
2014-01-02	907
2014-01-03	902
2014-01-06	893
2014-01-07	896
2014-01-08	892
2014-01-09	888
2014-01-10	881
2014-01-13	871
2014-01-14	880
2014-01-15	879
2014-01-16	879
2014-01-17	876
2014-01-20	861
2014-01-21	847
2014-01-22	852
2014-01-23	878
2014-01-24	877
2014-01-27	864
2014-01-28	857
2014-01-29	866
2014-01-30	868
2014-02-07	856
2014-02-10	854
2014-02-11	848
2014-02-12	853
2014-02-13	854
2014-02-14	861
2014-02-17	873
2014-02-18	860
2014-02-19	864
2014-02-20	852
2014-02-21	851
2014-02-24	821
2014-02-25	817
2014-02-26	820
2014-02-27	818
2014-02-28	808
2014-03-03	799
2014-03-04	801
2014-03-05	802
2014-03-06	787
2014-03-07	764
2014-03-10	728
2014-03-11	740
2014-03-12	737
2014-03-13	749
2014-03-14	740
2014-03-17	729
2014-03-18	732
2014-03-19	732
2014-03-20	733
2014-03-21	733
2014-03-24	744
2014-03-25	759
2014-03-26	758
2014-03-27	757
2014-03-28	781
2014-03-31	794
2014-04-01	800
2014-04-02	784
2014-04-03	799
2014-04-04	808
2014-04-08	825
2014-04-09	819
2014-04-10	816
2014-04-11	814
2014-04-14	803
2014-04-15	812
2014-04-16	797
2014-04-17	795
2014-04-18	781
2014-04-21	781
2014-04-22	779
2014-04-23	786
2014-04-24	794
2014-04-25	795
2014-04-28	760
2014-04-29	771
2014-04-30	765
2014-05-05	771
2014-05-06	768
2014-05-07	749
2014-05-08	735
2014-05-09	735
2014-05-12	741
2014-05-13	740
2014-05-14	738
2014-05-15	738
2014-05-16	717
2014-05-19	707
2014-05-20	700
2014-05-21	708
2014-05-22	714
2014-05-23	707
2014-05-26	722
2014-05-27	724
2014-05-28	707
2014-05-29	702
2014-05-30	680
2014-06-03	682
2014-06-04	691
2014-06-05	688
2014-06-06	689
2014-06-09	690
2014-06-10	686
2014-06-11	682
2014-06-12	666
2014-06-13	667
2014-06-16	661
2014-06-17	667
2014-06-18	665
2014-06-19	663
2014-06-20	677
2014-06-23	691
2014-06-24	683
2014-06-25	693
2014-06-26	717
2014-06-27	707
2014-06-30	694
2014-07-01	701
2014-07-02	716
2014-07-03	712
2014-07-04	711
2014-07-07	707
2014-07-08	720
2014-07-09	702
2014-07-10	705
2014-07-11	712
2014-07-14	714
2014-07-15	716
2014-07-16	717
2014-07-17	710
2014-07-18	684
2014-07-21	686
2014-07-22	686
2014-07-23	671
2014-07-24	663
2014-07-25	669
2014-07-28	681
2014-07-29	684
2014-07-30	676
2014-07-31	680
2014-08-01	672
2014-08-04	685
2014-08-05	684
2014-08-06	679
2014-08-07	678
2014-08-08	675
2014-08-11	671
2014-08-12	667
2014-08-13	662
2014-08-14	653
2014-08-15	666
2014-08-18	650
2014-08-19	654
2014-08-20	646
2014-08-21	647
2014-08-22	643
2014-08-25	645
2014-08-26	648
2014-08-27	637
2014-08-28	626
2014-08-29	628
2014-09-01	620
2014-09-02	628
2014-09-03	605
2014-09-04	594
2014-09-05	585
2014-09-09	585
2014-09-10	590
2014-09-11	585
2014-09-12	591
2014-09-15	598
2014-09-16	598
2014-09-17	598
2014-09-18	592
2014-09-19	576
2014-09-22	556
2014-09-23	560
2014-09-24	562
2014-09-25	552
2014-09-26	562
2014-09-29	542
2014-09-30	551
2014-10-08	547
2014-10-09	563
2014-10-10	568
2014-10-13	584
2014-10-14	589
2014-10-15	580
2014-10-16	565
2014-10-17	568
2014-10-20	580
2014-10-21	575
2014-10-22	574
2014-10-23	529
2014-10-24	530
2014-10-27	526
2014-10-28	522
2014-10-29	528
2014-10-30	536
2014-10-31	532
2014-11-03	522
2014-11-04	520
2014-11-05	510
2014-11-06	506
2014-11-07	512
2014-11-10	514
2014-11-11	510
2014-11-12	508
2014-11-13	507
2014-11-14	507
2014-11-17	507
2014-11-18	487
2014-11-19	473
2014-11-20	476
2014-11-21	476
2014-11-24	470
2014-11-25	466
2014-11-26	467
2014-11-27	481
2014-11-28	485
2014-12-01	480
2014-12-02	475
2014-12-03	482
2014-12-04	494
2014-12-05	491
2014-12-08	481
2014-12-09	488
2014-12-10	483
2014-12-11	480
2014-12-12	490
2014-12-15	485
2014-12-16	479
2014-12-17	485
2014-12-18	487
2014-12-19	492
2014-12-22	485
2014-12-23	473
2014-12-24	477
2014-12-25	476
2014-12-26	474
2014-12-29	485
2014-12-30	499
2014-12-31	509
2015-01-05	500
2015-01-06	520
2015-01-07	513
2015-01-08	512
2015-01-09	510
2015-01-12	499
2015-01-13	501
2015-01-14	497
2015-01-15	507
2015-01-16	506
2015-01-19	508
2015-01-20	502
2015-01-21	486
2015-01-22	487
2015-01-23	476
2015-01-26	470
2015-01-27	470
2015-01-28	471
2015-01-29	476
2015-01-30	474
2015-02-02	472
2015-02-03	478
2015-02-04	470
2015-02-05	474
2015-02-06	478
2015-02-09	476
2015-02-10	480
2015-02-11	481
2015-02-12	479
2015-02-13	489
2015-02-16	497
2015-02-17	493
2015-02-25	479
2015-02-26	489
2015-02-27	485
2015-03-02	483
2015-03-03	485
2015-03-04	477
2015-03-05	460
2015-03-06	456
2015-03-09	454
2015-03-10	449
2015-03-11	453
2015-03-12	458
2015-03-13	454
2015-03-16	457
2015-03-17	453
2015-03-18	437
2015-03-19	437
2015-03-20	430
2015-03-23	435
2015-03-24	440
2015-03-25	432
2015-03-26	428
2015-03-27	422
2015-03-30	409
2015-03-31	401
2015-04-01	391
2015-04-02	380
2015-04-03	380
2015-04-07	387
2015-04-08	392
2015-04-09	378
2015-04-10	370
2015-04-13	387
2015-04-14	396
2015-04-15	387
2015-04-16	395
2015-04-17	394
2015-04-20	387
2015-04-21	387.5
2015-04-22	399
2015-04-23	399
2015-04-24	417.5
2015-04-27	434
2015-04-28	427
2015-04-29	412.5
2015-04-30	413.5
2015-05-04	425
2015-05-05	433.5
2015-05-06	445.5
2015-05-07	434.5
2015-05-08	437
2015-05-11	442
2015-05-12	437
2015-05-13	429
2015-05-14	422
2015-05-15	428
2015-05-18	423
2015-05-19	417
2015-05-20	415
2015-05-21	423.5
2015-05-22	423.5
2015-05-25	430
2015-05-26	433
2015-05-27	432.5
2015-05-28	430
2015-05-29	432
2015-06-01	441.5
2015-06-02	441.5
2015-06-03	434.5
2015-06-04	441
2015-06-05	437
2015-06-08	434
2015-06-09	433.5
2015-06-10	450.5
2015-06-11	455
2015-06-12	447
2015-06-15	449.5
2015-06-16	437.5
2015-06-17	425
2015-06-18	428.5
2015-06-19	431.5
2015-06-23	431
2015-06-24	445
2015-06-25	436
2015-06-26	437
2015-06-29	429
2015-06-30	416
2015-07-01	413.5
2015-07-02	417
2015-07-03	408
2015-07-06	394.5
2015-07-07	376
2015-07-08	349
2015-07-09	367
2015-07-10	364.5
2015-07-13	366
2015-07-14	369.5
2015-07-15	368
2015-07-16	366.5
2015-07-17	369
2015-07-20	381.5
2015-07-21	360
2015-07-22	349.5
2015-07-23	352
2015-07-24	348.5
2015-07-27	353
2015-07-28	359.5
2015-07-29	369
2015-07-30	364
2015-07-31	367
2015-08-03	363
2015-08-04	366.5
2015-08-05	377
2015-08-06	373.5
2015-08-07	371.5
2015-08-10	370
2015-08-11	373
2015-08-12	377.5
2015-08-13	387.5
2015-08-14	385
2015-08-17	381
2015-08-18	383.5
2015-08-19	377.5
2015-08-20	376
2015-08-21	379.5
2015-08-24	362.5
2015-08-25	360.5
2015-08-26	362.5
2015-08-27	373
2015-08-28	382
2015-08-31	389
2015-09-01	388.5
2015-09-02	391
2015-09-07	383.5
2015-09-08	388.5
2015-09-09	398
2015-09-10	410
2015-09-11	407.5
2015-09-14	401.5
2015-09-15	392.5
2015-09-16	397
2015-09-17	393.5
2015-09-18	388
2015-09-21	390.5
2015-09-22	383.5
2015-09-23	379
2015-09-24	378
2015-09-25	382
2015-09-28	368
2015-09-29	367
2015-09-30	366
2015-10-08	373.5
2015-10-09	391
2015-10-12	380.5
2015-10-13	376.5
2015-10-14	375
2015-10-15	374.5
2015-10-16	367.5
2015-10-19	370.5
2015-10-20	371.5
2015-10-21	365
2015-10-22	367
2015-10-23	370
2015-10-26	365.5
2015-10-27	366.5
2015-10-28	358
2015-10-29	358
2015-10-30	362.5
2015-11-02	359
2015-11-03	349
2015-11-04	351
2015-11-05	345.5
2015-11-06	347.5
2015-11-09	348.5
2015-11-10	348
2015-11-11	345
2015-11-12	347
2015-11-13	350.5
2015-11-16	348.5
2015-11-17	339.5
2015-11-18	337.5
2015-11-19	331
2015-11-20	333.5
2015-11-23	300
2015-11-24	301
2015-11-25	306
2015-11-26	307
2015-11-27	302.5
2015-11-30	293.5
2015-12-01	292.5
2015-12-02	293.5
2015-12-03	290
2015-12-04	289
2015-12-07	293.5
2015-12-08	286.5
2015-12-09	287
2015-12-10	284
2015-12-11	287
2015-12-14	290.5
2015-12-15	288.5
2015-12-16	293.5
2015-12-17	293
2015-12-18	300.5
2015-12-21	309.5
2015-12-22	308
2015-12-23	302.5
2015-12-24	304
2015-12-25	304.5
2015-12-28	309
2015-12-29	316
2015-12-30	321
2015-12-31	322
2016-01-04	321.5
2016-01-05	324.5
2016-01-06	318.5
2016-01-07	320
2016-01-08	311.5
2016-01-11	305.5
2016-01-12	300.5
2016-01-13	300.5
2016-01-14	305
2016-01-15	306.5
2016-01-18	319
2016-01-19	322
2016-01-20	314
2016-01-21	314
2016-01-22	315.5
2016-01-25	313.5
2016-01-26	318
2016-01-27	324.5
2016-01-28	318.5
2016-01-29	321
2016-02-01	324.5
2016-02-02	325.5
2016-02-03	329
2016-02-04	340.5
2016-02-05	335.5
2016-02-15	339.5
2016-02-16	339
2016-02-17	339
2016-02-18	344
2016-02-19	353
2016-02-22	365.5
2016-02-23	368
2016-02-24	372.5
2016-02-25	369.5
2016-02-26	364
2016-02-29	369.5
2016-03-01	377.5
2016-03-02	385.5
2016-03-03	383.5
2016-03-04	396.5
2016-03-07	407
2016-03-08	423
2016-03-09	424
2016-03-10	439
2016-03-11	427
2016-03-14	422.5
2016-03-15	413
2016-03-16	419
2016-03-17	435.5
2016-03-18	449.5
2016-03-21	422.5
2016-03-22	416.5
2016-03-23	411
2016-03-24	390
2016-03-25	392.5
2016-03-28	378.5
2016-03-29	379
2016-03-30	379
2016-03-31	380
2016-04-01	386.5
2016-04-05	382
2016-04-06	375
2016-04-07	377.5
2016-04-08	377
2016-04-11	388
2016-04-12	409.5
2016-04-13	419
2016-04-14	417.5
2016-04-15	408.5
2016-04-18	425.5
2016-04-19	433.5
2016-04-20	454.5
2016-04-21	474
2016-04-22	473
2016-04-25	471
2016-04-26	450.5
2016-04-27	434.5
2016-04-28	446
2016-04-29	462
2016-05-03	442.5
2016-05-04	435
2016-05-05	412.5
2016-05-06	417.5
2016-05-09	388
2016-05-10	385.5
2016-05-11	385
2016-05-12	373
2016-05-13	363
2016-05-16	367.5
2016-05-17	385.5
2016-05-18	372
2016-05-19	367
2016-05-20	375
2016-05-23	353.5
2016-05-24	350.5
2016-05-25	342
2016-05-26	345
2016-05-27	350
2016-05-30	347.5
2016-05-31	344
2016-06-01	348.5
2016-06-02	343.5
2016-06-03	347.5
2016-06-06	367
2016-06-07	369.5
2016-06-08	366.5
2016-06-13	373
2016-06-14	355.5
2016-06-15	360
2016-06-16	366
2016-06-17	372.5
2016-06-20	369.5
2016-06-21	374
2016-06-22	386.5
2016-06-23	387.5
2016-06-24	385
2016-06-27	411
2016-06-28	419
2016-06-29	418.5
2016-06-30	428
2016-07-01	421
2016-07-04	438
2016-07-05	440.5
2016-07-06	428
2016-07-07	426.5
2016-07-08	430
2016-07-11	429
2016-07-12	453
2016-07-13	457.5
2016-07-14	464.5
2016-07-15	461.5
2016-07-18	431
2016-07-19	423.5
2016-07-20	423
2016-07-21	447
2016-07-22	428.5
2016-07-25	442.5
2016-07-26	446
2016-07-27	466
2016-07-28	472.5
2016-07-29	461
2016-08-01	486.5
2016-08-02	485.5
2016-08-03	483.5
2016-08-04	473.5
2016-08-05	492.5
2016-08-08	503
2016-08-09	501.5
2016-08-10	494
2016-08-11	431
2016-08-12	432
2016-08-15	421.5
2016-08-16	438
2016-08-17	426.5
2016-08-18	437
2016-08-19	444.5
2016-08-22	443.5
2016-08-23	456.5
2016-08-24	456
2016-08-25	442
2016-08-26	431
2016-08-29	421
2016-08-30	418
2016-08-31	412.5
2016-09-01	417.5
2016-09-02	419.5
2016-09-05	418.5
2016-09-06	424
2016-09-07	407.5
2016-09-08	408.5
2016-09-09	408.5
2016-09-12	398
2016-09-13	393.5
2016-09-14	393.5
2016-09-19	393.5
2016-09-20	397.5
2016-09-21	399
2016-09-22	408
2016-09-23	413.5
2016-09-26	411.5
2016-09-27	406
2016-09-28	413
2016-09-29	413.5
2016-09-30	404.5
2016-10-10	412.5
2016-10-11	422
2016-10-12	428
2016-10-13	427
2016-10-14	438.5
2016-10-17	442
2016-10-18	437.5
2016-10-19	436
2016-10-20	443.5
2016-10-21	444.5
2016-10-24	454
2016-10-25	471.5
2016-10-26	474
2016-10-27	478.5
2016-10-28	494
2016-10-31	502
2016-11-01	502
2016-11-02	491.5
2016-11-03	500.5
2016-11-04	500
2016-11-07	520
2016-11-08	519
2016-11-09	551.5
2016-11-10	588
2016-11-11	614.5
2016-11-14	627
2016-11-15	591
2016-11-16	577
2016-11-17	577
2016-11-18	551
2016-11-21	552.5
2016-11-22	580.5
2016-11-23	616.5
2016-11-24	622
2016-11-25	613
2016-11-28	622.5
2016-11-29	577
2016-11-30	556
2016-12-01	595
2016-12-02	574
2016-12-05	605
2016-12-06	604.5
2016-12-07	644.5
2016-12-08	635
2016-12-09	618
2016-12-12	635.5
2016-12-13	645.5
2016-12-14	605
2016-12-15	608.5
2016-12-16	591.5
2016-12-19	560
2016-12-20	568
2016-12-21	573
2016-12-22	542.5
2016-12-23	548.5
2016-12-26	554.5
2016-12-27	560.5
2016-12-28	564.5
2016-12-29	569
2016-12-30	548
2017-01-03	534
2017-01-04	542
2017-01-05	550.5
2017-01-06	538.5
2017-01-09	571.5
2017-01-10	594
2017-01-11	601
2017-01-12	607.5
2017-01-13	607
2017-01-16	653
2017-01-17	638
2017-01-18	638
2017-01-19	637
2017-01-20	612.5
2017-01-23	607.5
2017-01-24	648.5
2017-01-25	641.5
2017-01-26	660
2017-02-03	611.5
2017-02-06	603
2017-02-07	625
2017-02-08	641
2017-02-09	641
2017-02-10	688
2017-02-13	712.5
2017-02-14	712
2017-02-15	697.5
2017-02-16	685.5
2017-02-17	702
2017-02-20	714
2017-02-21	732
2017-02-22	722.5
2017-02-23	708
2017-02-24	698.5
2017-02-27	714
2017-02-28	690.5
2017-03-01	698
2017-03-02	694.5
2017-03-03	688
2017-03-06	661
2017-03-07	661.5
2017-03-08	661.5
2017-03-09	658
2017-03-10	656
2017-03-13	684.5
2017-03-14	686.5
2017-03-15	724.5
2017-03-16	726.5
2017-03-17	715.5
2017-03-20	711.5
2017-03-21	687.5
2017-03-22	577
2017-03-23	580.5
2017-03-24	580.5
2017-03-27	549.5
2017-03-28	543
2017-03-29	571
2017-03-30	559
2017-03-31	552
2017-04-05	559.5
2017-04-06	560
2017-04-07	525.5
2017-04-10	520
2017-04-11	524.5
2017-04-12	506
2017-04-13	505.5
2017-04-14	507.5
2017-04-17	493
2017-04-18	468
2017-04-19	480
2017-04-20	488.5
2017-04-21	505.5
2017-04-24	503
2017-04-25	498
2017-04-26	496.5
2017-04-27	506
2017-04-28	521
2017-05-02	533.5
2017-05-03	523
2017-05-04	485
2017-05-05	461.5
2017-05-08	466.5
2017-05-09	466
2017-05-10	474.5
2017-05-11	465
2017-05-12	450.5
2017-05-15	457
2017-05-16	461
2017-05-17	477.5
2017-05-18	468.5
2017-05-19	489
2017-05-22	494
2017-05-23	479
2017-05-24	455.5
2017-05-25	448
2017-05-26	454
2017-05-31	424.5
2017-06-01	420
2017-06-02	429.5
2017-06-05	435
2017-06-06	432
2017-06-07	432.5
2017-06-08	423
2017-06-09	423.5
2017-06-12	434
2017-06-13	418.5
2017-06-14	432
2017-06-15	423
2017-06-16	426.5
2017-06-19	432.5
2017-06-20	430.5
2017-06-21	433.5
2017-06-22	425.5
2017-06-23	434
2017-06-26	433
2017-06-27	456.5
2017-06-28	457.5
2017-06-29	477
2017-06-30	473.5
2017-07-03	487
2017-07-04	465
2017-07-05	469.5
2017-07-06	471
2017-07-07	481.5
2017-07-10	480
2017-07-11	488.5
2017-07-12	488.5
2017-07-13	491
2017-07-14	481
2017-07-17	494.5
2017-07-18	517
2017-07-19	532
2017-07-20	517
2017-07-21	521
2017-07-24	512
2017-07-25	526.5
2017-07-26	518
2017-07-27	527
2017-07-28	530
2017-07-31	570.5
2017-08-01	546.5
2017-08-02	544
2017-08-03	543.5
2017-08-04	548.5
2017-08-07	564
2017-08-08	549
2017-08-09	566.5
2017-08-10	563.5
2017-08-11	536
2017-08-14	527
2017-08-15	530
2017-08-16	523.5
2017-08-17	554.5
2017-08-18	580.5
2017-08-21	596
2017-08-22	606
2017-08-23	578.5
2017-08-24	582.5
2017-08-25	585.5
2017-08-28	572.5
2017-08-29	554
2017-08-30	556
2017-08-31	573
2017-09-01	583
2017-09-04	565.5
2017-09-05	576
2017-09-06	550
2017-09-07	545.5
2017-09-08	534.5
2017-09-11	533.5
2017-09-12	548
2017-09-13	534
2017-09-14	510
2017-09-15	508
2017-09-18	511.5
2017-09-19	498
2017-09-20	492.5
2017-09-21	472
2017-09-22	466.5
2017-09-25	468
2017-09-26	464.5
2017-09-27	473
2017-09-28	451
2017-09-29	454.5
2017-10-09	442.5
2017-10-10	440
2017-10-11	436
2017-10-12	441.5
2017-10-13	455.5
2017-10-16	463
2017-10-17	453
2017-10-18	459
2017-10-19	444
2017-10-20	469
2017-10-23	458.5
2017-10-24	457.5
2017-10-25	455
2017-10-26	453.5
2017-10-27	428
2017-10-30	425
2017-10-31	428
2017-11-01	429.5
2017-11-02	442
2017-11-03	439.5
2017-11-06	468
2017-11-07	469
2017-11-08	466
2017-11-09	460.5
2017-11-10	462.5
2017-11-13	465
2017-11-14	464.5
2017-11-15	446
2017-11-16	458
2017-11-17	462.5
2017-11-20	470
2017-11-21	470
2017-11-22	474.5
2017-11-23	507.5
2017-11-24	513.5
2017-11-27	505
2017-11-28	504.5
2017-11-29	512.5
2017-11-30	520
2017-12-01	526
2017-12-04	548
2017-12-05	539.5
2017-12-06	523
2017-12-07	494.5
2017-12-08	506.5
2017-12-11	495.5
2017-12-12	503
2017-12-13	506
2017-12-14	498
2017-12-15	508
2017-12-18	536
2017-12-19	528.5
2017-12-20	529
2017-12-21	532
2017-12-22	546
2017-12-25	525.5
2017-12-26	521.5
2017-12-27	515.5
2017-12-28	518.5
2017-12-29	531.5
2018-01-02	543.5
2018-01-03	536
2018-01-04	543.5
2018-01-05	538.5
2018-01-08	555.5
2018-01-09	560.5
2018-01-10	557.5
2018-01-11	556
2018-01-12	544
2018-01-15	536.5
2018-01-16	529.5
2018-01-17	531.5
2018-01-18	537
2018-01-19	543.5
2018-01-22	540.5
2018-01-23	521.5
2018-01-24	522
2018-01-25	529.5
2018-01-26	519
2018-01-29	514.5
2018-01-30	517.5
2018-01-31	510
2018-02-01	506.5
2018-02-02	513.5
2018-02-05	526.5
2018-02-06	521
2018-02-07	526.5
2018-02-08	524
2018-02-09	523.5
2018-02-12	523
2018-02-13	529
2018-02-14	539.5
2018-02-22	538.5
2018-02-23	548.5
2018-02-26	549
2018-02-27	546.5
2018-02-28	543
2018-03-01	544.5
2018-03-02	539
2018-03-05	520
2018-03-06	520.5
2018-03-07	517.5
2018-03-08	500.5
2018-03-09	483.5
2018-03-12	479
2018-03-13	479
2018-03-14	490
2018-03-15	490
2018-03-16	483.5
2018-03-19	462.5
2018-03-20	459
2018-03-21	463
2018-03-22	466.5
2018-03-23	437.5
2018-03-26	439
2018-03-27	444
2018-03-28	438.5
2018-03-29	441
2018-03-30	443.5
2018-04-02	446.5
2018-04-03	441
2018-04-04	438.5
2018-04-09	444
2018-04-10	451
2018-04-11	447.5
2018-04-12	450
2018-04-13	453.5
2018-04-16	438.5
2018-04-17	439
2018-04-18	449
2018-04-19	475
2018-04-20	461
2018-04-23	477
2018-04-24	470
2018-04-25	467.5
2018-04-26	465.5
2018-04-27	460.5
2018-05-02	474
2018-05-03	474
2018-05-04	471.5
2018-05-07	470
2018-05-08	476
2018-05-09	470
2018-05-10	470
2018-05-11	482.5
2018-05-14	488
2018-05-15	485.5
2018-05-16	482.5
2018-05-17	483
2018-05-18	478
2018-05-21	465
2018-05-22	456
2018-05-23	456.5
2018-05-24	459.5
2018-05-25	454.5
2018-05-28	453.5
2018-05-29	464.5
2018-05-30	455.5
2018-05-31	462.5
2018-06-01	460
2018-06-04	457
2018-06-05	467
2018-06-06	470.5
2018-06-07	469
2018-06-08	467
2018-06-11	470
2018-06-12	473.5
2018-06-13	471.5
2018-06-14	473.5
2018-06-15	474
2018-06-19	450.5
2018-06-20	453
2018-06-21	453
2018-06-22	457.5
2018-06-25	464
2018-06-26	462.5
2018-06-27	461
2018-06-28	467.5
2018-06-29	474
2018-07-02	463
2018-07-03	463
2018-07-04	462
2018-07-05	456.5
2018-07-06	459
2018-07-09	461.5
2018-07-10	459
2018-07-11	463.5
2018-07-12	466
2018-07-13	463
2018-07-16	466
2018-07-17	465
2018-07-18	465.5
2018-07-19	467.5
2018-07-20	472.5
2018-07-23	475
2018-07-24	474.5
2018-07-25	476.5
2018-07-26	475.5
2018-07-27	491.5
2018-07-30	488.5
2018-07-31	488
2018-08-01	475
2018-08-02	476
2018-08-03	484.5
2018-08-06	502.5
2018-08-07	515
2018-08-08	509
2018-08-09	514
2018-08-10	506.5
2018-08-13	517
2018-08-14	506.5
2018-08-15	502.5
2018-08-16	493.5
2018-08-17	504.5
2018-08-20	506.5
2018-08-21	494
2018-08-22	485
2018-08-23	487
2018-08-24	490.5
2018-08-27	479
2018-08-28	482
2018-08-29	480
2018-08-30	484.5
2018-08-31	485
2018-09-03	484.5
2018-09-04	488.5
2018-09-05	487
2018-09-06	502.5
2018-09-07	498
2018-09-10	497.5
2018-09-11	492.5
2018-09-12	492
2018-09-13	503.5
2018-09-14	501.5
2018-09-17	500
2018-09-18	506.5
2018-09-19	504.5
2018-09-20	502
2018-09-21	501
2018-09-25	497
2018-09-26	500
2018-09-27	497.5
2018-09-28	495.5
2018-10-08	498
2018-10-09	509
2018-10-10	515
2018-10-11	511.5
2018-10-12	515
2018-10-15	509
2018-10-16	507.5
2018-10-17	523.5
2018-10-18	517.5
2018-10-19	515
2018-10-22	524.5
2018-10-23	519.5
2018-10-24	536.5
2018-10-25	533
2018-10-26	538.5
2018-10-29	538
2018-10-30	539
2018-10-31	533.5
2018-11-01	519.5
2018-11-02	508.5
2018-11-05	515.5
2018-11-06	510
2018-11-07	511
2018-11-08	520
2018-11-09	525
2018-11-12	520
2018-11-13	511
2018-11-14	512
2018-11-15	513.5
2018-11-16	521
2018-11-19	527.5
2018-11-20	516.5
2018-11-21	526.5
2018-11-22	518.5
2018-11-23	497
2018-11-26	477.5
2018-11-27	465.5
2018-11-28	471.5
2018-11-29	476
2018-11-30	455
2018-12-03	463
2018-12-04	472
2018-12-05	477.5
2018-12-06	469
2018-12-07	475
2018-12-10	473.5
2018-12-11	474.5
2018-12-12	474
2018-12-13	478.5
2018-12-14	482
2018-12-17	488.5
2018-12-18	486
2018-12-19	487
2018-12-20	496.5
2018-12-21	497
2018-12-24	491
2018-12-25	486
2018-12-26	492.5
2018-12-27	491.5
2018-12-28	494.5
2019-01-02	489.5
2019-01-03	497
2019-01-04	511
2019-01-07	514.5
2019-01-08	514
2019-01-09	509.5
2019-01-10	506.5
2019-01-11	509
2019-01-14	513
2019-01-15	512
2019-01-16	511.5
2019-01-17	513.5
2019-01-18	528
2019-01-21	533
2019-01-22	526
2019-01-23	527
2019-01-24	535.5
2019-01-25	534
2019-01-28	550.5
2019-01-29	560.5
2019-01-30	587
2019-01-31	588.5
2019-02-01	621.5
2019-02-11	652
2019-02-12	634
2019-02-13	624
2019-02-14	628.5
2019-02-15	624
2019-02-18	628
2019-02-19	631
2019-02-20	619.5
2019-02-21	615
2019-02-22	618.5
2019-02-25	598.5
2019-02-26	593.5
2019-02-27	593
2019-02-28	609.5
2019-03-01	625.5
2019-03-04	620.5
2019-03-05	623
2019-03-06	610.5
2019-03-07	623.5
2019-03-08	613
2019-03-11	598
2019-03-12	612.5
2019-03-13	603.5
2019-03-14	626.5
2019-03-15	627
2019-03-18	632.5
2019-03-19	636
2019-03-20	604.5
2019-03-21	612
2019-03-22	615.5
2019-03-25	611
2019-03-26	609
2019-03-27	613.5
2019-03-28	607
2019-03-29	631.5
2019-04-01	650
2019-04-02	662.5
2019-04-03	690.5
2019-04-04	687.5
2019-04-08	653.5
2019-04-09	648
2019-04-10	651
2019-04-11	654.5
2019-04-12	653.5
2019-04-15	653
2019-04-16	632.5
2019-04-17	621
2019-04-18	620
2019-04-19	621.5
2019-04-22	627
2019-04-23	629
2019-04-24	619
2019-04-25	616
2019-04-26	618.5
2019-04-29	634
2019-04-30	639
2019-05-06	638
2019-05-07	652
2019-05-08	643
2019-05-09	644.5
2019-05-10	655.5
2019-05-13	653.5
2019-05-14	644.5
2019-05-15	660
2019-05-16	680.5
2019-05-17	707
2019-05-20	711.5
2019-05-21	717
2019-05-22	728
2019-05-23	728.5
2019-05-24	732
2019-05-27	761
2019-05-28	756.5
2019-05-29	748
2019-05-30	737
2019-05-31	727
2019-06-03	709
2019-06-04	720.5
2019-06-05	719.5
2019-06-06	712.5
2019-06-10	729.5
2019-06-11	760.5
2019-06-12	764
2019-06-13	781.5
2019-06-14	783.5
2019-06-17	768.5
2019-06-18	786
2019-06-19	806.5
2019-06-20	831
2019-06-21	820
2019-06-24	813.5
2019-06-25	798.5
2019-06-26	804
2019-06-27	821.5
2019-06-28	838.5
2019-07-01	873
2019-07-02	900
2019-07-03	908.5
2019-07-04	868
2019-07-05	829.5
2019-07-08	861
2019-07-09	880.5
2019-07-10	881
2019-07-11	866.5
2019-07-12	873
2019-07-15	895
2019-07-16	905
2019-07-17	899.5
2019-07-18	889
2019-07-19	916
2019-07-22	885
2019-07-23	880
2019-07-24	860
2019-07-25	871.5
2019-07-26	892
2019-07-29	885
2019-07-30	906
2019-07-31	763
2019-08-01	747.5
2019-08-02	724.5
2019-08-05	689.5
2019-08-06	693.5
2019-08-07	660.5
2019-08-08	660.5
2019-08-09	639
2019-08-12	638.5
2019-08-13	627.5
2019-08-14	631.5
2019-08-15	618
2019-08-16	626.5
2019-08-19	617
2019-08-20	609
2019-08-21	589.5
2019-08-22	600
2019-08-23	613
2019-08-26	593.5
2019-08-27	586
2019-08-28	588
2019-08-29	580
2019-08-30	607.5
2019-09-02	630
2019-09-03	637.5
2019-09-04	644.5
2019-09-05	647
2019-09-06	629
2019-09-09	655.5
2019-09-10	655.5
2019-09-11	661
2019-09-12	680
2019-09-16	670.5
2019-09-17	665.5
2019-09-18	661
2019-09-19	637.5
2019-09-20	635
2019-09-23	647.5
2019-09-24	622.5
2019-09-25	624.5
2019-09-26	637
2019-09-27	642.5
2019-09-30	655.5
2019-10-08	657
2019-10-09	638.5
2019-10-10	657.5
2019-10-11	658
2019-10-14	638.5
2019-10-15	644
2019-10-16	617
2019-10-17	615
2019-10-18	616
2019-10-21	611.5
2019-10-22	616
2019-10-23	620.5
2019-10-24	628
2019-10-25	634.5
2019-10-28	627
2019-10-29	622
2019-10-30	622.5
2019-10-31	620.5
2019-11-01	625.5
2019-11-04	615
2019-11-05	622
2019-11-06	621.5
2019-11-07	611
2019-11-08	600
2019-11-11	591.5
2019-11-12	607
2019-11-13	607.5
2019-11-14	618.5
2019-11-15	628.5
2019-11-18	632
2019-11-19	636.5
2019-11-20	632.5
2019-11-21	641.5
2019-11-22	650.5
2019-11-25	665.5
2019-11-26	654.5
2019-11-27	641.5
2019-11-28	649.5
2019-11-29	646
2019-12-02	653
2019-12-03	651.5
2019-12-04	662
2019-12-05	654.5
2019-12-06	620.5
2019-12-09	653
2019-12-10	649.5
2019-12-11	658.5
2019-12-12	651
2019-12-13	653.5
2019-12-16	645.5
2019-12-17	634.5
2019-12-18	635
2019-12-19	648
2019-12-20	635
2019-12-23	638.5
2019-12-24	642.5
2019-12-25	638.5
2019-12-26	639.5
2019-12-27	642.5
2019-12-30	641.5
2019-12-31	648.5
2020-01-02	655.5
2020-01-03	666
2020-01-06	668
2020-01-07	666.5
2020-01-08	679.5
2020-01-09	657
2020-01-10	659
2020-01-13	657
2020-01-14	671.5
2020-01-15	664
2020-01-16	658.5
2020-01-17	669.5
2020-01-20	670
2020-01-21	671
2020-01-22	673
2020-01-23	649.5
2020-02-03	606.5
2020-02-04	591
2020-02-05	578
2020-02-06	590
2020-02-07	587
2020-02-10	581.5
2020-02-11	605.5
2020-02-12	619.5
2020-02-13	624.5
2020-02-14	628.5
2020-02-17	639.5
2020-02-18	639.5
2020-02-19	645.5
2020-02-20	667
2020-02-21	675.5
2020-02-24	674
2020-02-25	672.5
2020-02-26	646.5
2020-02-27	633
2020-02-28	616.5
2020-03-02	653
2020-03-03	644.5
2020-03-04	660
2020-03-05	665.5
2020-03-06	650
2020-03-09	640
2020-03-10	662.5
2020-03-11	653.5
2020-03-12	663
2020-03-13	676.5
2020-03-16	661.5
2020-03-17	671
2020-03-18	676
2020-03-19	678
2020-03-20	661.5
2020-03-23	629
2020-03-24	639.5
2020-03-25	665
2020-03-26	662
2020-03-27	659
2020-03-30	645.5
2020-03-31	574.5
2020-04-01	557.5
2020-04-02	577.5
2020-04-03	568
2020-04-07	569.5
2020-04-08	584
2020-04-09	597.5
2020-04-10	599.5
2020-04-13	596
2020-04-14	606.5
2020-04-15	606.5
2020-04-16	606
2020-04-17	612
2020-04-20	620
2020-04-21	602
2020-04-22	613
2020-04-23	604.5
2020-04-24	607
2020-04-27	602
2020-04-28	594.5
2020-04-29	595.5
2020-04-30	610
2020-05-06	610.5
2020-05-07	623
2020-05-08	633
2020-05-11	630
2020-05-12	638
2020-05-13	645.5
2020-05-14	647.5
2020-05-15	668
2020-05-18	691.5
2020-05-19	711
2020-05-20	704.5
2020-05-21	722
2020-05-22	716.5
2020-05-25	721.5
2020-05-26	698.5
2020-05-27	706
2020-05-28	710.5
2020-05-29	752
2020-06-01	752.5
2020-06-02	757
2020-06-03	755
2020-06-04	737
2020-06-05	746
2020-06-08	783
2020-06-09	769.5
2020-06-10	759.5
2020-06-11	759
2020-06-12	777
2020-06-15	762.5
2020-06-16	781
2020-06-17	766.5
2020-06-18	765
2020-06-19	768
2020-06-22	753.5
2020-06-23	757
2020-06-24	771
2020-06-29	736
2020-06-30	744.5
2020-07-01	742
2020-07-02	738.5
2020-07-03	746.5
2020-07-06	750.5
2020-07-07	767
2020-07-08	788
2020-07-09	789
2020-07-10	790.5
2020-07-13	829
2020-07-14	838.5
2020-07-15	837
2020-07-16	826.5
2020-07-17	826
2020-07-20	817
2020-07-21	841
2020-07-22	841.5
2020-07-23	845.5
2020-07-24	827.5
2020-07-27	814.5
2020-07-28	820
2020-07-29	841.5
2020-07-30	840
2020-07-31	849.5
2020-08-03	873
2020-08-04	890
2020-08-05	888
2020-08-06	910
2020-08-07	896
2020-08-10	894
2020-08-11	834
2020-08-12	832.5
2020-08-13	826.5
2020-08-14	839
2020-08-17	834.5
2020-08-18	863
2020-08-19	857
2020-08-20	848
2020-08-21	841.5
2020-08-24	832.5
2020-08-25	813.5
2020-08-26	828.5
2020-08-27	814.5
2020-08-28	832.5
2020-08-31	844
2020-09-01	846.5
2020-09-02	854.5
2020-09-03	857.5
2020-09-04	850
2020-09-07	851.5
2020-09-08	844
2020-09-09	824.5
2020-09-10	822
2020-09-11	837
2020-09-14	848.5
2020-09-15	827.5
2020-09-16	796.5
2020-09-17	790
2020-09-18	803
2020-09-21	776
2020-09-22	772.5
2020-09-23	766.5
2020-09-24	767
2020-09-25	764.5
2020-09-28	770
2020-09-29	780.5
2020-09-30	809
2020-10-09	830
2020-10-12	825
2020-10-13	813
2020-10-14	798.5
2020-10-15	787.5
2020-10-16	785.5
2020-10-19	781
2020-10-20	789
2020-10-21	797
2020-10-22	793.5
2020-10-23	771.5
2020-10-26	760.5
2020-10-27	768
2020-10-28	785.5
2020-10-29	779.5
2020-10-30	794.5
2020-11-02	801
2020-11-03	787
2020-11-04	786.5
2020-11-05	783
2020-11-06	789.5
2020-11-09	817.5
2020-11-10	825.5
2020-11-11	838
2020-11-12	835.5
2020-11-13	832.5
2020-11-16	841
2020-11-17	855
2020-11-18	858.5
2020-11-19	876.5
2020-11-20	887.5
2020-11-23	867.5
2020-11-24	876
2020-11-25	880
2020-11-26	897
2020-11-27	902
2020-11-30	911.5
2020-12-01	908.5
2020-12-02	934
2020-12-03	937
2020-12-04	972
2020-12-07	967.5
2020-12-08	912
2020-12-09	918.5
2020-12-10	971
2020-12-11	989.5
2020-12-14	966
2020-12-15	994
2020-12-16	1007.5
2020-12-17	1026.5
2020-12-18	1073.5
2020-12-21	1144.5
2020-12-22	1055
2020-12-23	1026.5
2020-12-24	1036
2020-12-25	1063
2020-12-28	1025.5
2020-12-29	1010.5
2020-12-30	984
2020-12-31	996
2021-01-04	1019.5
2021-01-05	1039
2021-01-06	1033.5
2021-01-07	1062.5
2021-01-08	1067
2021-01-11	1046
2021-01-12	1049
2021-01-13	1034
2021-01-14	1055
2021-01-15	1053
2021-01-18	1075.5
2021-01-19	1046
2021-01-20	1059
2021-01-21	1061
2021-01-22	1046.5
2021-01-25	1046.5
2021-01-26	1025.5
2021-01-27	1041.5
2021-01-28	985.5
2021-01-29	990
2021-02-01	977
2021-02-02	933.5
2021-02-03	948
2021-02-04	991
2021-02-05	1004.5
2021-02-08	1028
2021-02-09	1061.5
2021-02-10	1071.5
2021-02-18	1131.5
2021-02-19	1117
2021-02-22	1139
2021-02-23	1107
2021-02-24	1129.5
2021-02-25	1131
2021-02-26	1151
2021-03-01	1132.5
2021-03-02	1154.5
2021-03-03	1153.5
2021-03-04	1174.5
2021-03-05	1127.5
2021-03-08	1143.5
2021-03-09	1031.5
2021-03-10	1040.5
2021-03-11	1093.5
2021-03-12	1059
2021-03-15	1035
2021-03-16	1070
2021-03-17	1068
2021-03-18	1089
2021-03-19	1042
2021-03-22	1004.5
2021-03-23	1039.5
2021-03-24	1053
2021-03-25	1067.5
2021-03-26	1088.5
2021-03-29	1123
2021-03-30	1098.5
2021-03-31	1079.5
2021-04-01	975.5
2021-04-02	979
2021-04-06	971
2021-04-07	993.5
2021-04-08	982.5
2021-04-09	979
2021-04-12	1014
2021-04-13	1022.5
2021-04-14	1011.5
2021-04-15	1048.5
2021-04-16	1046
2021-04-19	1060
2021-04-20	1100
2021-04-21	1100.5
2021-04-22	1091.5
2021-04-23	1104.5
2021-04-26	1144.5
2021-04-27	1158.5
2021-04-28	1138.5
2021-04-29	1126.5
2021-04-30	1088.5
2021-05-06	1184
2021-05-07	1226.5
2021-05-10	1326
2021-05-11	1306.5
2021-05-12	1337
2021-05-13	1216.5
2021-05-14	1173
2021-05-17	1197.5
2021-05-18	1242.5
2021-05-19	1192.5
2021-05-20	1142.5
2021-05-21	1096.5
2021-05-24	1064
2021-05-25	1058
2021-05-26	994.5
2021-05-27	1046.5
2021-05-28	1063
2021-05-31	1106
2021-06-01	1169.5
2021-06-02	1168.5
2021-06-03	1194
2021-06-04	1168.5
2021-06-07	1118
2021-06-08	1149
2021-06-09	1175
2021-06-10	1178
2021-06-11	1247
2021-06-15	1225.5
2021-06-16	1197.5
2021-06-17	1223.5
2021-06-18	1203
2021-06-21	1121
2021-06-22	1139
2021-06-23	1173
2021-06-24	1164.5
2021-06-25	1185
2021-06-28	1196
2021-06-29	1153
2021-06-30	1165
2021-07-01	1166
2021-07-02	1182.5
2021-07-05	1225
2021-07-06	1231
2021-07-07	1244
2021-07-08	1187.5
2021-07-09	1163
2021-07-12	1188.5
2021-07-13	1225
2021-07-14	1219.5
2021-07-15	1234
2021-07-16	1241
2021-07-19	1225
2021-07-20	1233
2021-07-21	1174
2021-07-22	1138
2021-07-23	1124
2021-07-26	1136.5
2021-07-27	1109.5
2021-07-28	1137.5
2021-07-29	1114.5
2021-07-30	1027
2021-08-02	1054
2021-08-03	1062.5
2021-08-04	1067
2021-08-05	888.5
2021-08-06	895
2021-08-09	852.5
2021-08-10	853
2021-08-11	871.5
2021-08-12	838
2021-08-13	841.5
2021-08-16	850.5
2021-08-17	834
2021-08-18	813
2021-08-19	762.5
2021-08-20	777.5
2021-08-23	757
2021-08-24	817.5
2021-08-25	802.5
2021-08-26	816
2021-08-27	840
2021-08-30	835
2021-08-31	808
2021-09-01	765
2021-09-02	773.5
2021-09-03	786
2021-09-06	723
2021-09-07	763
2021-09-08	747
2021-09-09	730
2021-09-10	732.5
2021-09-13	706
2021-09-14	711
2021-09-15	692.5
2021-09-16	670.5
2021-09-17	629
2021-09-22	668.5
2021-09-23	667
2021-09-24	684.5
2021-09-27	703
2021-09-28	678
2021-09-29	694
2021-09-30	721.5
2021-10-08	762.5
2021-10-11	797.5
2021-10-12	769.5
2021-10-13	731
2021-10-14	736
2021-10-15	723.5
2021-10-18	711
2021-10-19	707
2021-10-20	710
2021-10-21	650.5
2021-10-22	689.5
2021-10-25	688.5
2021-10-26	714.5
2021-10-27	707
2021-10-28	683.5
2021-10-29	637.5
2021-11-01	618.5
2021-11-02	565.5
2021-11-03	589.5
2021-11-04	582.5
2021-11-05	560.5
2021-11-08	570.5
2021-11-09	561
2021-11-10	536.5
2021-11-11	570.5
2021-11-12	546.5
2021-11-15	539
2021-11-16	540.5
2021-11-17	538.5
2021-11-18	511.5
2021-11-19	536
2021-11-22	558
2021-11-23	587
2021-11-24	616.5
2021-11-25	611.5
2021-11-26	575.5
2021-11-29	614.5
2021-11-30	609.5
2021-12-01	624
2021-12-02	609
2021-12-03	612.5
2021-12-06	615.5
2021-12-07	659.5
2021-12-08	658.5
2021-12-09	642.5
2021-12-10	639.5
2021-12-13	668.5
2021-12-14	650.5
2021-12-15	649
2021-12-16	673
2021-12-17	676.5
2021-12-20	673.5
2021-12-21	702
2021-12-22	693.5
2021-12-23	692.5
2021-12-24	713.5
[truncated: 695 more rows]
