# Supplementary material for: Nickel price forecasting based onempirical mode decomposition and deep learning model with expansion mechanism
Source: PLoS One. 2026 Mar 24;21(3):e0341559. doi: 10.1371/journal.pone.0341559 (PMC13012476; doi:10.1371/journal.pone.0341559)
Supplement: S1 File — This File is the raw data for nickel price forecasts. (ZIP) [file pone.0341559.s002.zip › Raw data for nickel price forecasts/Futures price/Futures Closing Price Lead.xlsx]

## Sheet: Sheet1
Indicator Name	Futures Closing Price (Continuous): Lead
Frequency	Daily
2011-03-24	18935
2011-03-25	18950
2011-03-28	18605
2011-03-29	18675
2011-03-30	18760
2011-03-31	18665
2011-04-01	18640
2011-04-06	19220
2011-04-07	19075
2011-04-08	19175
2011-04-11	19210
2011-04-12	18800
2011-04-13	18715
2011-04-14	18580
2011-04-15	18580
2011-04-18	18580
2011-04-19	17980
2011-04-20	18165
2011-04-21	18180
2011-04-22	17975
2011-04-25	17760
2011-04-26	17645
2011-04-27	17550
2011-04-28	17755
2011-04-29	17550
2011-05-03	17530
2011-05-04	17480
2011-05-05	16715
2011-05-06	16255
2011-05-09	16620
2011-05-10	16645
2011-05-11	16675
2011-05-12	16220
2011-05-13	16705
2011-05-16	16555
2011-05-17	16570
2011-05-18	16710
2011-05-19	16945
2011-05-20	16935
2011-05-23	16610
2011-05-24	16760
2011-05-25	17090
2011-05-26	17205
2011-05-27	17315
2011-05-30	17040
2011-05-31	17095
2011-06-01	16955
2011-06-02	16880
2011-06-03	16890
2011-06-07	17030
2011-06-08	17020
2011-06-09	16985
2011-06-10	17070
2011-06-13	16940
2011-06-14	16940
2011-06-15	16980
2011-06-16	16695
2011-06-17	16620
2011-06-20	16470
2011-06-21	16850
2011-06-22	16720
2011-06-23	16855
2011-06-24	17030
2011-06-27	16770
2011-06-28	16865
2011-06-29	16975
2011-06-30	17200
2011-07-01	17160
2011-07-04	17350
2011-07-05	17220
2011-07-06	17315
2011-07-07	17320
2011-07-08	17305
2011-07-11	17170
2011-07-12	17185
2011-07-13	17695
2011-07-14	17555
2011-07-15	17435
2011-07-18	17520
2011-07-19	17735
2011-07-20	17685
2011-07-21	17445
2011-07-22	17580
2011-07-25	17410
2011-07-26	17635
2011-07-27	17770
2011-07-28	17700
2011-07-29	17540
2011-08-01	17600
2011-08-02	17190
2011-08-03	17090
2011-08-04	16920
2011-08-05	16270
2011-08-08	16150
2011-08-09	15895
2011-08-10	16405
2011-08-11	16380
2011-08-12	16500
2011-08-15	16570
2011-08-16	16315
2011-08-17	16485
2011-08-18	16515
2011-08-19	16430
2011-08-22	16480
2011-08-23	16480
2011-08-24	16525
2011-08-25	16650
2011-08-26	16650
2011-08-29	16740
2011-08-30	16715
2011-08-31	16790
2011-09-01	16705
2011-09-02	16475
2011-09-05	16400
2011-09-06	16250
2011-09-07	16510
2011-09-08	16450
2011-09-09	16435
2011-09-13	16305
2011-09-14	16220
2011-09-15	16130
2011-09-16	16350
2011-09-19	15805
2011-09-20	15750
2011-09-21	15800
2011-09-22	15080
2011-09-23	14420
2011-09-26	13665
2011-09-27	14300
2011-09-28	14395
2011-09-29	14200
2011-09-30	14660
2011-10-10	14735
2011-10-11	14745
2011-10-12	14810
2011-10-13	14850
2011-10-14	14950
2011-10-17	14980
2011-10-18	14420
2011-10-19	14545
2011-10-20	13860
2011-10-21	14350
2011-10-24	15090
2011-10-25	15050
2011-10-26	14990
2011-10-27	15080
2011-10-28	15405
2011-10-31	15320
2011-11-01	15310
2011-11-02	15450
2011-11-03	15150
2011-11-04	15420
2011-11-07	15400
2011-11-08	15310
2011-11-09	15410
2011-11-10	14680
2011-11-11	14900
2011-11-14	15450
2011-11-15	15330
2011-11-16	15265
2011-11-17	15365
2011-11-18	15250
2011-11-21	15330
2011-11-22	15345
2011-11-23	15320
2011-11-24	15250
2011-11-25	15220
2011-11-28	15445
2011-11-29	15440
2011-11-30	15280
2011-12-01	15785
2011-12-02	15650
2011-12-05	15605
2011-12-06	15605
2011-12-07	15745
2011-12-08	15725
2011-12-09	15600
2011-12-12	15600
2011-12-13	15535
2011-12-14	15320
2011-12-15	15050
2011-12-16	15300
2011-12-19	15080
2011-12-20	15120
2011-12-21	15210
2011-12-22	15170
2011-12-23	15315
2011-12-26	15100
2011-12-27	15180
2011-12-28	15150
2011-12-29	15065
2011-12-30	15250
2012-01-04	15255
2012-01-05	15300
2012-01-06	15165
2012-01-09	15155
2012-01-10	15285
2012-01-11	15230
2012-01-12	15300
2012-01-13	15385
2012-01-16	15400
2012-01-17	15610
2012-01-18	15730
2012-01-19	15900
2012-01-20	16075
2012-01-30	16100
2012-01-31	16100
2012-02-01	15880
2012-02-02	15940
2012-02-03	15940
2012-02-06	16180
2012-02-07	16080
2012-02-08	15655
2012-02-09	15910
2012-02-10	15950
2012-02-13	15890
2012-02-14	15890
2012-02-15	15820
2012-02-16	15565
2012-02-17	15600
2012-02-20	15640
2012-02-21	15780
2012-02-22	15735
2012-02-23	15810
2012-02-24	15885
2012-02-27	16050
2012-02-28	16140
2012-02-29	16170
2012-03-01	15900
2012-03-02	15980
2012-03-05	15990
2012-03-06	15805
2012-03-07	15600
2012-03-08	15700
2012-03-09	15830
2012-03-12	15810
2012-03-13	15980
2012-03-14	15760
2012-03-15	15690
2012-03-16	15910
2012-03-19	15850
2012-03-20	15830
2012-03-21	15715
2012-03-22	15620
2012-03-23	15580
2012-03-26	15560
2012-03-27	15630
2012-03-28	15575
2012-03-29	15490
2012-03-30	15580
2012-04-05	15520
2012-04-06	15690
2012-04-09	15690
2012-04-10	15670
2012-04-11	15520
2012-04-12	15720
2012-04-13	15790
2012-04-16	15790
2012-04-17	15640
2012-04-18	15780
2012-04-19	15670
2012-04-20	15730
2012-04-23	15800
2012-04-24	15750
2012-04-25	15750
2012-04-26	15800
2012-04-27	15850
2012-05-02	16000
2012-05-03	15860
2012-05-04	15820
2012-05-07	15750
2012-05-08	15815
2012-05-09	15685
2012-05-10	15700
2012-05-11	15650
2012-05-14	15300
2012-05-15	15100
2012-05-16	15280
2012-05-17	15375
2012-05-18	15130
2012-05-21	15290
2012-05-22	15270
2012-05-23	15160
2012-05-24	15150
2012-05-25	15175
2012-05-28	15250
2012-05-29	15280
2012-05-30	15180
2012-05-31	15160
2012-06-01	15150
2012-06-04	15150
2012-06-05	15100
2012-06-06	15080
2012-06-07	15060
2012-06-08	15050
2012-06-11	15195
2012-06-12	15050
2012-06-13	15035
2012-06-14	15100
2012-06-15	15125
2012-06-18	15155
2012-06-19	15055
2012-06-20	15110
2012-06-21	14950
2012-06-25	14840
2012-06-26	14710
2012-06-27	14460
2012-06-28	14570
2012-06-29	14750
2012-07-02	14820
2012-07-03	15020
2012-07-04	15000
2012-07-05	15050
2012-07-06	14960
2012-07-09	14925
2012-07-10	14950
2012-07-11	14920
2012-07-12	14930
2012-07-13	15000
2012-07-16	15090
2012-07-17	15020
2012-07-18	15055
2012-07-19	15085
2012-07-20	15030
2012-07-23	14920
2012-07-24	14975
2012-07-25	14785
2012-07-26	14850
2012-07-27	15060
2012-07-30	14995
2012-07-31	15150
2012-08-01	15100
2012-08-02	15100
2012-08-03	15005
2012-08-06	15105
2012-08-07	15050
2012-08-08	15020
2012-08-09	15100
2012-08-10	14980
2012-08-13	14980
2012-08-14	15030
2012-08-15	15000
2012-08-16	14750
2012-08-17	14910
2012-08-20	14915
2012-08-21	15050
2012-08-22	15055
2012-08-23	15210
2012-08-24	15190
2012-08-27	15205
2012-08-28	15160
2012-08-29	15225
2012-08-30	15480
2012-08-31	15195
2012-09-03	15330
2012-09-04	15340
2012-09-05	15260
2012-09-06	15700
2012-09-07	15600
2012-09-10	15900
2012-09-11	15820
2012-09-12	15850
2012-09-13	15800
2012-09-14	16175
2012-09-17	16150
2012-09-18	16000
2012-09-19	16190
2012-09-20	16050
2012-09-21	16130
2012-09-24	16020
2012-09-25	16060
2012-09-26	16090
2012-09-27	16095
2012-09-28	16095
2012-10-08	15945
2012-10-09	15880
2012-10-10	15735
2012-10-11	15650
2012-10-12	15650
2012-10-15	15500
2012-10-16	15665
2012-10-17	15625
2012-10-18	15720
2012-10-19	15590
2012-10-22	15450
2012-10-23	15240
2012-10-24	15250
2012-10-25	15235
2012-10-26	15100
2012-10-29	15085
2012-10-30	15080
2012-10-31	15190
2012-11-01	15180
2012-11-02	15175
2012-11-05	15070
2012-11-06	15170
2012-11-07	15200
2012-11-08	15140
2012-11-09	15160
2012-11-12	14955
2012-11-13	15080
2012-11-14	15090
2012-11-15	15140
2012-11-16	15205
2012-11-19	15170
2012-11-20	15140
2012-11-21	15115
2012-11-22	15120
2012-11-23	15135
2012-11-26	15185
2012-11-27	15140
2012-11-28	15080
2012-11-29	15110
2012-11-30	15150
2012-12-03	15135
2012-12-04	14995
2012-12-05	15050
2012-12-06	15000
2012-12-07	14930
2012-12-10	14995
2012-12-11	15020
2012-12-12	15020
2012-12-13	15000
2012-12-14	15010
2012-12-17	15030
2012-12-18	15200
2012-12-19	15180
2012-12-20	15175
2012-12-21	15100
2012-12-24	15125
2012-12-25	15125
2012-12-26	15075
2012-12-27	15100
2012-12-28	15110
2012-12-31	15180
2013-01-04	15090
2013-01-07	15060
2013-01-08	15000
2013-01-09	15000
2013-01-10	15100
2013-01-11	15070
2013-01-14	14960
2013-01-15	14850
2013-01-16	15020
2013-01-17	14970
2013-01-18	15040
2013-01-21	15040
2013-01-22	15070
2013-01-23	15110
2013-01-24	15100
2013-01-25	15190
2013-01-28	15140
2013-01-29	15150
2013-01-30	15200
2013-01-31	15300
2013-02-01	15180
2013-02-04	15270
2013-02-05	15190
2013-02-06	15130
2013-02-07	15050
2013-02-08	15085
2013-02-18	15050
2013-02-19	15155
2013-02-20	15155
2013-02-21	14900
2013-02-22	14980
2013-02-25	14895
2013-02-26	14830
2013-02-27	14905
2013-02-28	14870
2013-03-01	14730
2013-03-04	14630
2013-03-05	14645
2013-03-06	14615
2013-03-07	14545
2013-03-08	14605
2013-03-11	14560
2013-03-12	14505
2013-03-13	14560
2013-03-14	14480
2013-03-15	14480
2013-03-18	14425
2013-03-19	14420
2013-03-20	14460
2013-03-21	14500
2013-03-22	14420
2013-03-25	14500
2013-03-26	14500
2013-03-27	14345
2013-03-28	14380
2013-03-29	14250
2013-04-01	14205
2013-04-02	14260
2013-04-03	14190
2013-04-08	14240
2013-04-09	14275
2013-04-10	14300
2013-04-11	14250
2013-04-12	14250
2013-04-15	13850
2013-04-16	13935
2013-04-17	13880
2013-04-18	13560
2013-04-19	13800
2013-04-22	13650
2013-04-23	13630
2013-04-24	13750
2013-04-25	13800
2013-04-26	13800
2013-05-02	13640
2013-05-03	13690
2013-05-06	13800
2013-05-07	13790
2013-05-08	13800
2013-05-09	13770
2013-05-10	13800
2013-05-13	13795
2013-05-14	13700
2013-05-15	13695
2013-05-16	13770
2013-05-17	13790
2013-05-20	13785
2013-05-21	13820
2013-05-22	13880
2013-05-23	13775
2013-05-24	13805
2013-05-27	13790
2013-05-28	13765
2013-05-29	13820
2013-05-30	13865
2013-05-31	13935
2013-06-03	13990
2013-06-04	14020
2013-06-05	14120
2013-06-06	14025
2013-06-07	14045
2013-06-13	13850
2013-06-14	13820
2013-06-17	13895
2013-06-18	13950
2013-06-19	13990
2013-06-20	13800
2013-06-21	13805
2013-06-24	13770
2013-06-25	13720
2013-06-26	13740
2013-06-27	13740
2013-06-28	13690
2013-07-01	13750
2013-07-02	13795
2013-07-03	13800
2013-07-04	13740
2013-07-05	13685
2013-07-08	13655
2013-07-09	13700
2013-07-10	13660
2013-07-11	13755
2013-07-12	13680
2013-07-15	13710
2013-07-16	13800
2013-07-17	13805
2013-07-18	13750
2013-07-19	13735
2013-07-22	13785
2013-07-23	13770
2013-07-24	13770
2013-07-25	13780
2013-07-26	13770
2013-07-29	13690
2013-07-30	13695
2013-07-31	13685
2013-08-01	13795
2013-08-02	13795
2013-08-05	13850
2013-08-06	13860
2013-08-07	13875
2013-08-08	14025
2013-08-09	14170
2013-08-12	14245
2013-08-13	14285
2013-08-14	14240
2013-08-15	14440
2013-08-16	14850
2013-08-19	14865
2013-08-20	14695
2013-08-21	14715
2013-08-22	14720
2013-08-23	14700
2013-08-26	14850
2013-08-27	14760
2013-08-28	14735
2013-08-29	14730
2013-08-30	14605
2013-09-02	14640
2013-09-03	14485
2013-09-04	14345
2013-09-05	14300
2013-09-06	14280
2013-09-09	14400
2013-09-10	14290
2013-09-11	14275
2013-09-12	14155
2013-09-13	14125
2013-09-16	13850
2013-09-17	13830
2013-09-18	13900
2013-09-23	14015
2013-09-24	14010
2013-09-25	14000
2013-09-26	13980
2013-09-27	14010
2013-09-30	14000
2013-10-08	13985
2013-10-09	13980
2013-10-10	13995
2013-10-11	13990
2013-10-14	14040
2013-10-15	14110
2013-10-16	14170
2013-10-17	14205
2013-10-18	14305
2013-10-21	14415
2013-10-22	14445
2013-10-23	14385
2013-10-24	14330
2013-10-25	14255
2013-10-28	14385
2013-10-29	14400
2013-10-30	14420
2013-10-31	14320
2013-11-01	14360
2013-11-04	14300
2013-11-05	14270
2013-11-06	14270
2013-11-07	14270
2013-11-08	14180
2013-11-11	14160
2013-11-12	14050
2013-11-13	13970
2013-11-14	13980
2013-11-15	13940
2013-11-18	13985
2013-11-19	13865
2013-11-20	13940
2013-11-21	13875
2013-11-22	13905
2013-11-25	13855
2013-11-26	13890
2013-11-27	13865
2013-11-28	13845
2013-11-29	13865
2013-12-02	13850
2013-12-03	13785
2013-12-04	13840
2013-12-05	13825
2013-12-06	13855
2013-12-09	13830
2013-12-10	13920
2013-12-11	13920
2013-12-12	13980
2013-12-13	13910
2013-12-16	14020
2013-12-17	14280
2013-12-18	14230
2013-12-19	14175
2013-12-20	14270
2013-12-23	14270
2013-12-24	14300
2013-12-25	14360
2013-12-26	14260
2013-12-27	14270
2013-12-30	14340
2013-12-31	14400
2014-01-02	14330
2014-01-03	14210
2014-01-06	14100
2014-01-07	14065
2014-01-08	14055
2014-01-09	13970
2014-01-10	13970
2014-01-13	14000
2014-01-14	13990
2014-01-15	13970
2014-01-16	14080
2014-01-17	14050
2014-01-20	14100
2014-01-21	13975
2014-01-22	14040
2014-01-23	13965
2014-01-24	13990
2014-01-27	13965
2014-01-28	13940
2014-01-29	13980
2014-01-30	13990
2014-02-07	13960
2014-02-10	13970
2014-02-11	13910
2014-02-12	13885
2014-02-13	13870
2014-02-14	13830
2014-02-17	13860
2014-02-18	13910
2014-02-19	14005
2014-02-20	13935
2014-02-21	13930
2014-02-24	13835
2014-02-25	13830
2014-02-26	13805
2014-02-27	13795
2014-02-28	13800
2014-03-03	13720
2014-03-04	13735
2014-03-05	13840
2014-03-06	13670
2014-03-07	13700
2014-03-10	13510
2014-03-11	13700
2014-03-12	13550
2014-03-13	13510
2014-03-14	13500
2014-03-17	13500
2014-03-18	13630
2014-03-19	13660
2014-03-20	13665
2014-03-21	13670
2014-03-24	13695
2014-03-25	13690
2014-03-26	13710
2014-03-27	13675
2014-03-28	13720
2014-03-31	13600
2014-04-01	13645
2014-04-02	13625
2014-04-03	13630
2014-04-04	13630
2014-04-08	13650
2014-04-09	13655
2014-04-10	13610
2014-04-11	13680
2014-04-14	13690
2014-04-15	13625
2014-04-16	13730
2014-04-17	13785
2014-04-18	13800
2014-04-21	13825
2014-04-22	13880
2014-04-23	13955
2014-04-24	13945
2014-04-25	13940
2014-04-28	13915
2014-04-29	13880
2014-04-30	13880
2014-05-05	13890
2014-05-06	13890
2014-05-07	13905
2014-05-08	13880
2014-05-09	13870
2014-05-12	13940
2014-05-13	13940
2014-05-14	13910
2014-05-15	13915
2014-05-16	13910
2014-05-19	13995
2014-05-20	13965
2014-05-21	13910
2014-05-22	13925
2014-05-23	13955
2014-05-26	13950
2014-05-27	13940
2014-05-28	13960
2014-05-29	13950
2014-05-30	13900
2014-06-03	13930
2014-06-04	13910
2014-06-05	13880
2014-06-06	13870
2014-06-09	13835
2014-06-10	13900
2014-06-11	14030
2014-06-12	13950
2014-06-13	13900
2014-06-16	13890
2014-06-17	13910
2014-06-18	13950
2014-06-19	13925
2014-06-20	14045
2014-06-23	14035
2014-06-24	14070
2014-06-25	14050
2014-06-26	14065
2014-06-27	14055
2014-06-30	14020
2014-07-01	14020
2014-07-02	13940
2014-07-03	14090
2014-07-04	14020
2014-07-07	13920
2014-07-08	14035
2014-07-09	13980
2014-07-10	13950
2014-07-11	13955
2014-07-14	13975
2014-07-15	13900
2014-07-16	14040
2014-07-17	14080
2014-07-18	14045
2014-07-21	14040
2014-07-22	14110
2014-07-23	14140
2014-07-24	14130
2014-07-25	14675
2014-07-28	14950
2014-07-29	15175
2014-07-30	14720
2014-07-31	14680
2014-08-01	14700
2014-08-04	14730
2014-08-05	14780
2014-08-06	14620
2014-08-07	14620
2014-08-08	14585
2014-08-11	14590
2014-08-12	14610
2014-08-13	14540
2014-08-14	14400
2014-08-15	14350
2014-08-18	14380
2014-08-19	14415
2014-08-20	14490
2014-08-21	14470
2014-08-22	14570
2014-08-25	14430
2014-08-26	14520
2014-08-27	14435
2014-08-28	14475
2014-08-29	14000
2014-09-01	14275
2014-09-02	14410
2014-09-03	14455
2014-09-04	14310
2014-09-05	14380
2014-09-09	14090
2014-09-10	13790
2014-09-11	13800
2014-09-12	13870
2014-09-15	13860
2014-09-16	13925
2014-09-17	13930
2014-09-18	13880
2014-09-19	13865
2014-09-22	13670
2014-09-23	13700
2014-09-24	13750
2014-09-25	13725
2014-09-26	13710
2014-09-29	13685
2014-09-30	13785
2014-10-08	13820
2014-10-09	13925
2014-10-10	13800
2014-10-13	13800
2014-10-14	13750
2014-10-15	13750
2014-10-16	13480
2014-10-17	13475
2014-10-20	13660
2014-10-21	13580
2014-10-22	13615
2014-10-23	13600
2014-10-24	13600
2014-10-27	13570
2014-10-28	13535
2014-10-29	13610
2014-10-30	13580
2014-10-31	13535
2014-11-03	13370
2014-11-04	13460
2014-11-05	13265
2014-11-06	13320
2014-11-07	13360
2014-11-10	13410
2014-11-11	13380
2014-11-12	13390
2014-11-13	13395
2014-11-14	13320
2014-11-17	13395
2014-11-18	13475
2014-11-19	13450
2014-11-20	13460
2014-11-21	13465
2014-11-24	13510
2014-11-25	13555
2014-11-26	13510
2014-11-27	13540
2014-11-28	13500
2014-12-01	13370
2014-12-02	13405
2014-12-03	13325
2014-12-04	13330
2014-12-05	13285
2014-12-08	13270
2014-12-09	13290
2014-12-10	13270
2014-12-11	13235
2014-12-12	13090
2014-12-15	12965
2014-12-16	12935
2014-12-17	12485
2014-12-18	12100
2014-12-19	12400
2014-12-22	12415
2014-12-23	12265
2014-12-24	12435
2014-12-25	12310
2014-12-26	12235
2014-12-29	12240
2014-12-30	12130
2014-12-31	12070
2015-01-05	12315
2015-01-06	12320
2015-01-07	12340
2015-01-08	12310
2015-01-09	12360
2015-01-12	12215
2015-01-13	12200
2015-01-14	11850
2015-01-15	12105
2015-01-16	12220
2015-01-19	12475
2015-01-20	12460
2015-01-21	12540
2015-01-22	12645
2015-01-23	12485
2015-01-26	12470
2015-01-27	12540
2015-01-28	12550
2015-01-29	12590
2015-01-30	12490
2015-02-02	12600
2015-02-03	12670
2015-02-04	12615
2015-02-05	12560
2015-02-06	12620
2015-02-09	12600
2015-02-10	12575
2015-02-11	12495
2015-02-12	12370
2015-02-13	12635
2015-02-16	12570
2015-02-17	12555
2015-02-25	12325
2015-02-26	12295
2015-02-27	12200
2015-03-02	12180
2015-03-03	12170
2015-03-04	12250
2015-03-05	12220
2015-03-06	12285
2015-03-09	12300
2015-03-10	12325
2015-03-11	12290
2015-03-12	12300
2015-03-13	12400
2015-03-16	12200
2015-03-17	12185
2015-03-18	12090
2015-03-19	12165
2015-03-20	12130
2015-03-23	12325
2015-03-24	12495
2015-03-25	12485
2015-03-26	12490
2015-03-27	12430
2015-03-30	12445
2015-03-31	12400
2015-04-01	12395
2015-04-02	12450
2015-04-03	12600
2015-04-07	12650
2015-04-08	12625
2015-04-09	12710
2015-04-10	13230
2015-04-13	13240
2015-04-14	12900
2015-04-15	13220
2015-04-16	13255
2015-04-17	13590
2015-04-20	13580
2015-04-21	13485
2015-04-22	13720
2015-04-23	13490
2015-04-24	13480
2015-04-27	13750
2015-04-28	13710
2015-04-29	13700
2015-04-30	13750
2015-05-04	13860
2015-05-05	13775
2015-05-06	13900
2015-05-07	13550
2015-05-08	13500
2015-05-11	13470
2015-05-12	13370
2015-05-13	13490
2015-05-14	13600
2015-05-15	13450
2015-05-18	13435
2015-05-19	13375
2015-05-20	13200
2015-05-21	13335
2015-05-22	13415
2015-05-25	13335
2015-05-26	13320
2015-05-27	13340
2015-05-28	13395
2015-05-29	13380
2015-06-01	13345
2015-06-02	13305
2015-06-03	13300
2015-06-04	13300
2015-06-05	13205
2015-06-08	13245
2015-06-09	13335
2015-06-10	13455
2015-06-11	13410
2015-06-12	13100
2015-06-15	13070
2015-06-16	12930
2015-06-17	12940
2015-06-18	13145
2015-06-19	13020
2015-06-23	13170
2015-06-24	13390
2015-06-25	13360
2015-06-26	13375
2015-06-29	13155
2015-06-30	13035
2015-07-01	13170
2015-07-02	13200
2015-07-03	13045
2015-07-06	12850
2015-07-07	12820
2015-07-08	12460
2015-07-09	13055
2015-07-10	13110
2015-07-13	13150
2015-07-14	13250
2015-07-15	13280
2015-07-16	13340
2015-07-17	13280
2015-07-20	13310
2015-07-21	13230
2015-07-22	13025
2015-07-23	13120
2015-07-24	12915
2015-07-27	12960
2015-07-28	12955
2015-07-29	13230
2015-07-30	13230
2015-07-31	13190
2015-08-03	13100
2015-08-04	13120
2015-08-05	13150
2015-08-06	13180
2015-08-07	13090
2015-08-10	13250
2015-08-11	13355
2015-08-12	13400
2015-08-13	13650
2015-08-14	13510
2015-08-17	13700
2015-08-18	13300
2015-08-19	13400
2015-08-20	13480
2015-08-21	13385
2015-08-24	13270
2015-08-25	13315
2015-08-26	13325
2015-08-27	13455
2015-08-28	13500
2015-08-31	13460
2015-09-01	13460
2015-09-02	13525
2015-09-07	13545
2015-09-08	13300
2015-09-09	13480
2015-09-10	13500
2015-09-11	13520
2015-09-14	13430
2015-09-15	13250
2015-09-16	13410
2015-09-17	13450
2015-09-18	13455
2015-09-21	13295
2015-09-22	13245
2015-09-23	13265
2015-09-24	13400
2015-09-25	13400
2015-09-28	13200
2015-09-29	13270
2015-09-30	13450
2015-10-08	13470
2015-10-09	13535
2015-10-12	13685
2015-10-13	13560
2015-10-14	13505
2015-10-15	13420
2015-10-16	13410
2015-10-19	13475
2015-10-20	13490
2015-10-21	13265
2015-10-22	13315
2015-10-23	13365
2015-10-26	13280
2015-10-27	13390
2015-10-28	13315
2015-10-29	13455
2015-10-30	13320
2015-11-02	13230
2015-11-03	13200
2015-11-04	13205
2015-11-05	13175
2015-11-06	13100
2015-11-09	13150
2015-11-10	13120
2015-11-11	13000
2015-11-12	12995
2015-11-13	12870
2015-11-16	13000
2015-11-17	12450
2015-11-18	12270
2015-11-19	12135
2015-11-20	12470
2015-11-23	12185
2015-11-24	12590
2015-11-25	12770
2015-11-26	12960
2015-11-27	12780
2015-11-30	12900
2015-12-01	12885
2015-12-02	12955
2015-12-03	12940
2015-12-04	12995
2015-12-07	13185
2015-12-08	13150
2015-12-09	13160
2015-12-10	12900
2015-12-11	13060
2015-12-14	13100
2015-12-15	13175
2015-12-16	12965
2015-12-17	12950
2015-12-18	12960
2015-12-21	13150
2015-12-22	13100
2015-12-23	13180
2015-12-24	13180
2015-12-25	13205
2015-12-28	13020
2015-12-29	13045
2015-12-30	13100
2015-12-31	13250
2016-01-04	13110
2016-01-05	13280
2016-01-06	13200
2016-01-07	12960
2016-01-08	12930
2016-01-11	12830
2016-01-12	12630
2016-01-13	12730
2016-01-14	12900
2016-01-15	12900
2016-01-18	12990
2016-01-19	13095
2016-01-20	13000
2016-01-21	12900
2016-01-22	12960
2016-01-25	13075
2016-01-26	13290
2016-01-27	13700
2016-01-28	13700
2016-01-29	14225
2016-02-01	14520
2016-02-02	14395
2016-02-03	14625
2016-02-04	15500
2016-02-05	14400
2016-02-15	14000
2016-02-16	13695
2016-02-17	13610
2016-02-18	13620
2016-02-19	13940
2016-02-22	14150
2016-02-23	13830
2016-02-24	13795
2016-02-25	13780
2016-02-26	13875
2016-02-29	13825
2016-03-01	13750
2016-03-02	13800
2016-03-03	13925
2016-03-04	13990
2016-03-07	13970
2016-03-08	13755
2016-03-09	13685
2016-03-10	13720
2016-03-11	13790
2016-03-14	13650
2016-03-15	13680
2016-03-16	13570
2016-03-17	13735
2016-03-18	13690
2016-03-21	13670
2016-03-22	13650
2016-03-23	13635
2016-03-24	13620
2016-03-25	13620
2016-03-28	13640
2016-03-29	13645
2016-03-30	13375
2016-03-31	13290
2016-04-01	13420
2016-04-05	13290
2016-04-06	13165
2016-04-07	13295
2016-04-08	13070
2016-04-11	13240
2016-04-12	12730
2016-04-13	13145
2016-04-14	13350
2016-04-15	13200
2016-04-18	13245
2016-04-19	13290
2016-04-20	13475
2016-04-21	13440
2016-04-22	13355
2016-04-25	13400
2016-04-26	13010
2016-04-27	13060
2016-04-28	13045
2016-04-29	12510
2016-05-03	13220
2016-05-04	12960
2016-05-05	12885
2016-05-06	12850
2016-05-09	12930
2016-05-10	12810
2016-05-11	13000
2016-05-12	13035
2016-05-13	12995
2016-05-16	12800
2016-05-17	12965
2016-05-18	12840
2016-05-19	12845
2016-05-20	12805
2016-05-23	12715
2016-05-24	12640
2016-05-25	12690
2016-05-26	12745
2016-05-27	12800
2016-05-30	12850
2016-05-31	13280
2016-06-01	12610
2016-06-02	12800
2016-06-03	12730
2016-06-06	12745
2016-06-07	12750
2016-06-08	12755
2016-06-13	12795
2016-06-14	12670
2016-06-15	12740
2016-06-16	12765
2016-06-17	12805
2016-06-20	12760
2016-06-21	12805
2016-06-22	12835
2016-06-23	12795
2016-06-24	12700
2016-06-27	12800
2016-06-28	12800
2016-06-29	12840
2016-06-30	13110
2016-07-01	13175
2016-07-04	13370
2016-07-05	13030
2016-07-06	12900
2016-07-07	12880
2016-07-08	12875
2016-07-11	13000
2016-07-12	13045
2016-07-13	13100
2016-07-14	13100
2016-07-15	13230
2016-07-18	13130
2016-07-19	13285
2016-07-20	13220
2016-07-21	13330
2016-07-22	13305
2016-07-25	13530
2016-07-26	13720
2016-07-27	13695
2016-07-28	13520
2016-07-29	13670
2016-08-01	14000
2016-08-02	13850
2016-08-03	13780
2016-08-04	13775
2016-08-05	13900
2016-08-08	13850
2016-08-09	13750
2016-08-10	13700
2016-08-11	13800
2016-08-12	13775
2016-08-15	13450
2016-08-16	13530
2016-08-17	13540
2016-08-18	13840
2016-08-19	13990
2016-08-22	13890
2016-08-23	13890
2016-08-24	13930
2016-08-25	13960
2016-08-26	13910
2016-08-29	13850
2016-08-30	13745
2016-08-31	14000
2016-09-01	14365
2016-09-02	14490
2016-09-05	14425
2016-09-06	14360
2016-09-07	14200
2016-09-08	14100
2016-09-09	14125
2016-09-12	13560
2016-09-13	14020
2016-09-14	14065
2016-09-19	14290
2016-09-20	14420
2016-09-21	14550
2016-09-22	14520
2016-09-23	14460
2016-09-26	14420
2016-09-27	14735
2016-09-28	14715
2016-09-29	15115
2016-09-30	15485
2016-10-10	15850
2016-10-11	15955
2016-10-12	15755
2016-10-13	15600
2016-10-14	15500
2016-10-17	15560
2016-10-18	15610
2016-10-19	15445
2016-10-20	15450
2016-10-21	15800
2016-10-24	15795
2016-10-25	16375
2016-10-26	16230
2016-10-27	16250
2016-10-28	16410
2016-10-31	16400
2016-11-01	16600
2016-11-02	16360
2016-11-03	16570
2016-11-04	16620
2016-11-07	16910
2016-11-08	16665
2016-11-09	16670
2016-11-10	17320
2016-11-11	17185
2016-11-14	17600
2016-11-15	18655
2016-11-16	18330
2016-11-17	17890
2016-11-18	17885
2016-11-21	18375
2016-11-22	19270
2016-11-23	19460
2016-11-24	20425
2016-11-25	20750
2016-11-28	22335
2016-11-29	22030
2016-11-30	21450
2016-12-01	21400
2016-12-02	20480
2016-12-05	20470
2016-12-06	20700
2016-12-07	21350
2016-12-08	21250
2016-12-09	21200
2016-12-12	21100
2016-12-13	21200
2016-12-14	20815
2016-12-15	21000
2016-12-16	19820
2016-12-19	18760
2016-12-20	18265
2016-12-21	18650
2016-12-22	18255
2016-12-23	18425
2016-12-26	17610
2016-12-27	17855
2016-12-28	17700
2016-12-29	17915
2016-12-30	17700
2017-01-03	17625
2017-01-04	17780
2017-01-05	18050
2017-01-06	18090
2017-01-09	18060
2017-01-10	18650
2017-01-11	18550
2017-01-12	18450
2017-01-13	18450
2017-01-16	18725
2017-01-17	18280
2017-01-18	18570
2017-01-19	18400
2017-01-20	17915
2017-01-23	18620
2017-01-24	18495
2017-01-25	18640
2017-01-26	19230
2017-02-03	18410
2017-02-06	18560
2017-02-07	18770
2017-02-08	19220
2017-02-09	19145
2017-02-10	19330
2017-02-13	19780
2017-02-14	19700
2017-02-15	19290
2017-02-16	18990
2017-02-17	18695
2017-02-20	18785
2017-02-21	19075
2017-02-22	18730
2017-02-23	18645
2017-02-24	18680
2017-02-27	18425
2017-02-28	18290
2017-03-01	18505
2017-03-02	18715
2017-03-03	18460
2017-03-06	17965
2017-03-07	17885
2017-03-08	17840
2017-03-09	17500
2017-03-10	17795
2017-03-13	18130
2017-03-14	17990
2017-03-15	17850
2017-03-16	18430
2017-03-17	18345
2017-03-20	18440
2017-03-21	18340
2017-03-22	18015
2017-03-23	18500
2017-03-24	18125
2017-03-27	17640
2017-03-28	17140
2017-03-29	17480
2017-03-30	17125
2017-03-31	16840
2017-04-05	17360
2017-04-06	17450
2017-04-07	16210
2017-04-10	16310
2017-04-11	16245
2017-04-12	16150
2017-04-13	16385
2017-04-14	16080
2017-04-17	16400
2017-04-18	16140
2017-04-19	15915
2017-04-20	16115
2017-04-21	16045
2017-04-24	15935
2017-04-25	15885
2017-04-26	16030
2017-04-27	16055
2017-04-28	16265
2017-05-02	16360
2017-05-03	16150
2017-05-04	15960
2017-05-05	15965
2017-05-08	15920
2017-05-09	15940
2017-05-10	16050
2017-05-11	16290
2017-05-12	16000
2017-05-15	15840
2017-05-16	15715
2017-05-17	15710
2017-05-18	15425
2017-05-19	15385
2017-05-22	15730
2017-05-23	15795
2017-05-24	15910
2017-05-25	15910
2017-05-26	15910
2017-05-31	15745
2017-06-01	16000
2017-06-02	16140
2017-06-05	16415
2017-06-06	16550
2017-06-07	16385
2017-06-08	16610
2017-06-09	16860
2017-06-12	17070
2017-06-13	16800
2017-06-14	16935
2017-06-15	17160
2017-06-16	17295
2017-06-19	17405
2017-06-20	17675
2017-06-21	17600
2017-06-22	17660
2017-06-23	17460
2017-06-26	17300
2017-06-27	17430
2017-06-28	17730
2017-06-29	17805
2017-06-30	17880
2017-07-03	18280
2017-07-04	17870
2017-07-05	17560
2017-07-06	17835
2017-07-07	17960
2017-07-10	17680
2017-07-11	17980
2017-07-12	17995
2017-07-13	17960
2017-07-14	17580
2017-07-17	17840
2017-07-18	17635
2017-07-19	17535
2017-07-20	17370
2017-07-21	17460
2017-07-24	17445
2017-07-25	17580
2017-07-26	17880
2017-07-27	18130
2017-07-28	18020
2017-07-31	18285
2017-08-01	18165
2017-08-02	18350
2017-08-03	18555
2017-08-04	18640
2017-08-07	18875
2017-08-08	19035
2017-08-09	19770
2017-08-10	19450
2017-08-11	18995
2017-08-14	18800
2017-08-15	19995
2017-08-16	19430
2017-08-17	20365
2017-08-18	19810
2017-08-21	19630
2017-08-22	19470
2017-08-23	19635
2017-08-24	19510
2017-08-25	19585
2017-08-28	19175
2017-08-29	19355
2017-08-30	19645
2017-08-31	19600
2017-09-01	19750
2017-09-04	19835
2017-09-05	19900
2017-09-06	19320
2017-09-07	19260
2017-09-08	19100
2017-09-11	19200
2017-09-12	19305
2017-09-13	19365
2017-09-14	20515
2017-09-15	20350
2017-09-18	20350
2017-09-19	20470
2017-09-20	21145
2017-09-21	21190
2017-09-22	20945
2017-09-25	21350
2017-09-26	21575
2017-09-27	21485
2017-09-28	21455
2017-09-29	21850
2017-10-09	21865
2017-10-10	21505
2017-10-11	21400
2017-10-12	21150
2017-10-13	20800
2017-10-16	20750
2017-10-17	20265
2017-10-18	19745
2017-10-19	19350
2017-10-20	19580
2017-10-23	19515
2017-10-24	19595
2017-10-25	19245
2017-10-26	19280
2017-10-27	18745
2017-10-30	18305
2017-10-31	18625
2017-11-01	18660
2017-11-02	18630
2017-11-03	18435
2017-11-06	18670
2017-11-07	18720
2017-11-08	18600
2017-11-09	18805
2017-11-10	19205
2017-11-13	19205
2017-11-14	19060
2017-11-15	18570
2017-11-16	18515
2017-11-17	18490
2017-11-20	18670
2017-11-21	18680
2017-11-22	18940
2017-11-23	18340
2017-11-24	18515
2017-11-27	18275
2017-11-28	18375
2017-11-29	18240
2017-11-30	18350
2017-12-01	18695
2017-12-04	18960
2017-12-05	18870
2017-12-06	18735
2017-12-07	18580
2017-12-08	18480
2017-12-11	18480
2017-12-12	19080
2017-12-13	19170
2017-12-14	18940
2017-12-15	18800
2017-12-18	19315
2017-12-19	19250
2017-12-20	19330
2017-12-21	19175
2017-12-22	19245
2017-12-25	19095
2017-12-26	18950
2017-12-27	19025
2017-12-28	19170
2017-12-29	19180
2018-01-02	18940
2018-01-03	19215
2018-01-04	19320
2018-01-05	19405
2018-01-08	19320
2018-01-09	19490
2018-01-10	19305
2018-01-11	19225
2018-01-12	19000
2018-01-15	19100
2018-01-16	18820
2018-01-17	19135
2018-01-18	19270
2018-01-19	19515
2018-01-22	19450
2018-01-23	19760
2018-01-24	19550
2018-01-25	19620
2018-01-26	19435
2018-01-29	19775
2018-01-30	19535
2018-01-31	19310
2018-02-01	19550
2018-02-02	19670
2018-02-05	19520
2018-02-06	19470
2018-02-07	19100
2018-02-08	19040
2018-02-09	19000
2018-02-12	19030
2018-02-13	19015
2018-02-14	19320
2018-02-22	19305
2018-02-23	19385
2018-02-26	19440
2018-02-27	19505
2018-02-28	19215
2018-03-01	19005
2018-03-02	18920
2018-03-05	18750
2018-03-06	18660
2018-03-07	18755
2018-03-08	18665
2018-03-09	18500
2018-03-12	18520
2018-03-13	18280
2018-03-14	18560
2018-03-15	18710
2018-03-16	18610
2018-03-19	18440
2018-03-20	18435
2018-03-21	18470
2018-03-22	18930
2018-03-23	18580
2018-03-26	18565
2018-03-27	18750
2018-03-28	18835
2018-03-29	18900
2018-03-30	19200
2018-04-02	19060
2018-04-03	18840
2018-04-04	18725
2018-04-09	18670
2018-04-10	18680
2018-04-11	18635
2018-04-12	18420
2018-04-13	18355
2018-04-16	18530
2018-04-17	18395
2018-04-18	18380
2018-04-19	18510
2018-04-20	18475
2018-04-23	18565
2018-04-24	18530
2018-04-25	18405
2018-04-26	18420
2018-04-27	18495
2018-05-02	18700
2018-05-03	18680
2018-05-04	18700
2018-05-07	19070
2018-05-08	19120
2018-05-09	19150
2018-05-10	19110
2018-05-11	19310
2018-05-14	19600
2018-05-15	19500
2018-05-16	19410
2018-05-17	19410
2018-05-18	19665
2018-05-21	19825
2018-05-22	20200
2018-05-23	20200
2018-05-24	20445
2018-05-25	20415
2018-05-28	20315
2018-05-29	20395
2018-05-30	20085
2018-05-31	20220
2018-06-01	20005
2018-06-04	20090
2018-06-05	20840
2018-06-06	20920
2018-06-07	20830
2018-06-08	20695
2018-06-11	20810
2018-06-12	20800
2018-06-13	20650
2018-06-14	20630
2018-06-15	20600
2018-06-19	20080
2018-06-20	19975
2018-06-21	19855
2018-06-22	19935
2018-06-25	19980
2018-06-26	20315
2018-06-27	20760
2018-06-28	21340
2018-06-29	21255
2018-07-02	21030
2018-07-03	21300
2018-07-04	21030
2018-07-05	20705
2018-07-06	20730
2018-07-09	20630
2018-07-10	20580
2018-07-11	19865
2018-07-12	19960
2018-07-13	19900
2018-07-16	19190
2018-07-17	18760
2018-07-18	18850
2018-07-19	18940
2018-07-20	18810
2018-07-23	18850
2018-07-24	18940
2018-07-25	19120
2018-07-26	19105
2018-07-27	19060
2018-07-30	18620
2018-07-31	18570
2018-08-01	18375
2018-08-02	18280
2018-08-03	18000
2018-08-06	17855
2018-08-07	18145
2018-08-08	18470
2018-08-09	18420
2018-08-10	18230
2018-08-13	18150
2018-08-14	18350
2018-08-15	18165
2018-08-16	17760
2018-08-17	17595
2018-08-20	17750
2018-08-21	17775
2018-08-22	17795
2018-08-23	18065
2018-08-24	18575
2018-08-27	18740
2018-08-28	18695
2018-08-29	18595
2018-08-30	18990
2018-08-31	19270
2018-09-03	19250
2018-09-04	19350
2018-09-05	19180
2018-09-06	19180
2018-09-07	19200
2018-09-10	19545
2018-09-11	19275
2018-09-12	19255
2018-09-13	19200
2018-09-14	19200
2018-09-17	18780
2018-09-18	18715
2018-09-19	18885
2018-09-20	18830
2018-09-21	18710
2018-09-25	18595
2018-09-26	18370
2018-09-27	18160
2018-09-28	18355
2018-10-08	18330
2018-10-09	18545
2018-10-10	18475
2018-10-11	18250
2018-10-12	18710
2018-10-15	18900
2018-10-16	18750
2018-10-17	18670
2018-10-18	18500
2018-10-19	18275
2018-10-22	18470
2018-10-23	18305
2018-10-24	18340
2018-10-25	18560
2018-10-26	18665
2018-10-29	18700
2018-10-30	18565
2018-10-31	18570
2018-11-01	18940
2018-11-02	18920
2018-11-05	18805
2018-11-06	18635
2018-11-07	18575
2018-11-08	18600
2018-11-09	18770
2018-11-12	18800
2018-11-13	18690
2018-11-14	18640
2018-11-15	18820
2018-11-16	18390
2018-11-19	18475
2018-11-20	18545
2018-11-21	18565
2018-11-22	18625
2018-11-23	18825
2018-11-26	18605
2018-11-27	18510
2018-11-28	18660
2018-11-29	18595
2018-11-30	18725
2018-12-03	18920
2018-12-04	18850
2018-12-05	18935
2018-12-06	18920
2018-12-07	19005
2018-12-10	18980
2018-12-11	18860
2018-12-12	18980
2018-12-13	18805
2018-12-14	18620
2018-12-17	18370
2018-12-18	18220
2018-12-19	18420
2018-12-20	18405
2018-12-21	18390
2018-12-24	18335
2018-12-25	18310
2018-12-26	18325
2018-12-27	18465
2018-12-28	18620
2019-01-02	18550
2019-01-03	18395
2019-01-04	18360
2019-01-07	18305
2019-01-08	18070
2019-01-09	18195
2019-01-10	17980
2019-01-11	17885
2019-01-14	17750
2019-01-15	17960
2019-01-16	17590
2019-01-17	17650
2019-01-18	17715
2019-01-21	17715
2019-01-22	17640
2019-01-23	17675
2019-01-24	17725
2019-01-25	17680
2019-01-28	17730
2019-01-29	17600
2019-01-30	17475
2019-01-31	17325
2019-02-01	17255
2019-02-11	16750
2019-02-12	16770
2019-02-13	16650
2019-02-14	16815
2019-02-15	16790
2019-02-18	16965
2019-02-19	16830
2019-02-20	16790
2019-02-21	16770
2019-02-22	17040
2019-02-25	17165
2019-02-26	17050
2019-02-27	17145
2019-02-28	17325
2019-03-01	17730
2019-03-04	17650
2019-03-05	17650
2019-03-06	17530
2019-03-07	17610
2019-03-08	17480
2019-03-11	17465
2019-03-12	17470
2019-03-13	17480
2019-03-14	17420
2019-03-15	17500
2019-03-18	16910
2019-03-19	16855
2019-03-20	16880
2019-03-21	17000
2019-03-22	16985
2019-03-25	16840
2019-03-26	16840
2019-03-27	16810
2019-03-28	16735
2019-03-29	16650
2019-04-01	16890
2019-04-02	16800
2019-04-03	16860
2019-04-04	16895
2019-04-08	16830
2019-04-09	16850
2019-04-10	16635
2019-04-11	16405
2019-04-12	16310
2019-04-15	16570
2019-04-16	16555
2019-04-17	16470
2019-04-18	16425
2019-04-19	16540
2019-04-22	16605
2019-04-23	16560
2019-04-24	16375
2019-04-25	16560
2019-04-26	16635
2019-04-29	16735
2019-04-30	16655
2019-05-06	16400
2019-05-07	16385
2019-05-08	16330
2019-05-09	16180
2019-05-10	16110
2019-05-13	16010
2019-05-14	15860
2019-05-15	16020
2019-05-16	16275
2019-05-17	16120
2019-05-20	16080
2019-05-21	16150
2019-05-22	16100
2019-05-23	16150
2019-05-24	16295
2019-05-27	16080
2019-05-28	16060
2019-05-29	16055
2019-05-30	16220
2019-05-31	15980
2019-06-03	15995
2019-06-04	15915
2019-06-05	16045
2019-06-06	16105
2019-06-10	16230
2019-06-11	16160
[truncated: 1,315 more rows]
