# Supplementary material for: Nickel price forecasting based onempirical mode decomposition and deep learning model with expansion mechanism
Source: PLoS One. 2026 Mar 24;21(3):e0341559. doi: 10.1371/journal.pone.0341559 (PMC13012476; doi:10.1371/journal.pone.0341559)
Supplement: S1 File — This File is the raw data for nickel price forecasts. (ZIP) [file pone.0341559.s002.zip › Raw data for nickel price forecasts/Futures price/Futures Closing Price Gold.xlsx]

## Sheet: Sheet1
Indicator Name	Futures Closing Price (Active Contract): Gold
Frequency	Daily
2008-01-09	223.3
2008-01-10	215.12
2008-01-11	218.1
2008-01-14	220.1
2008-01-15	223.8
2008-01-16	215.89
2008-01-17	216.47
2008-01-18	214.7
2008-01-21	214.2
2008-01-22	206.42
2008-01-23	212.51
2008-01-24	216.7
2008-01-25	219.8
2008-01-28	220.33
2008-01-29	222.56
2008-01-30	220.1
2008-01-31	219.35
2008-02-01	218.75
2008-02-04	215.6
2008-02-05	215.26
2008-02-13	213.69
2008-02-14	216.1
2008-02-15	216.25
2008-02-18	215.48
2008-02-19	218.38
2008-02-20	219.81
2008-02-21	223.58
2008-02-22	222.45
2008-02-25	225.78
2008-02-26	219.43
2008-02-27	224.68
2008-02-28	223.5
2008-02-29	225.43
2008-03-03	228.45
2008-03-04	227.2
2008-03-05	224.75
2008-03-06	227.95
2008-03-07	227.58
2008-03-10	225.2
2008-03-11	224.6
2008-03-12	224.26
2008-03-13	226.48
2008-03-14	227.87
2008-03-17	232.36
2008-03-18	227.58
2008-03-19	226.2
2008-03-20	214.55
2008-03-21	210.11
2008-03-24	206.81
2008-03-25	210.19
2008-03-26	211.8
2008-03-27	213.3
2008-03-28	211.76
2008-03-31	208.98
2008-04-01	203.22
2008-04-02	199.13
2008-04-03	202.35
2008-04-07	205.36
2008-04-08	204.81
2008-04-09	203.35
2008-04-10	207.5
2008-04-11	204.56
2008-04-14	205.4
2008-04-15	208.62
2008-04-16	207.03
2008-04-17	210.66
2008-04-18	210.15
2008-04-21	204.5
2008-04-22	202.3
2008-04-23	203.4
2008-04-24	201.49
2008-04-25	198.22
2008-04-28	199.94
2008-04-29	198.62
2008-04-30	195.98
2008-05-05	194.63
2008-05-06	196.03
2008-05-07	194.96
2008-05-08	194.15
2008-05-09	197.48
2008-05-12	197.38
2008-05-13	196.6
2008-05-14	194.64
2008-05-15	195.3
2008-05-16	197.86
2008-05-19	203.48
2008-05-20	203.33
2008-05-21	204.68
2008-05-22	208.02
2008-05-23	204.7
2008-05-26	207.14
2008-05-27	206.8
2008-05-28	203.38
2008-05-29	200.33
2008-05-30	195.07
2008-06-02	196.35
2008-06-03	199.84
2008-06-04	196.15
2008-06-05	196.55
2008-06-06	197.28
2008-06-10	198.4
2008-06-11	195.6
2008-06-12	194.13
2008-06-13	194.69
2008-06-16	193.85
2008-06-17	197.61
2008-06-18	196.86
2008-06-19	198.33
2008-06-20	199.89
2008-06-23	200.95
2008-06-24	196.59
2008-06-25	196.92
2008-06-26	197.28
2008-06-27	202.58
2008-06-30	205.71
2008-07-01	205.55
2008-07-02	208.06
2008-07-03	208.3
2008-07-04	206.31
2008-07-07	203.62
2008-07-08	205.75
2008-07-09	204.24
2008-07-10	205.6
2008-07-11	208.42
2008-07-14	212.22
2008-07-15	213.93
2008-07-16	211.6
2008-07-17	211.01
2008-07-18	211.36
2008-07-21	211.94
2008-07-22	214.15
2008-07-23	206.61
2008-07-24	203.38
2008-07-25	205.23
2008-07-28	204.35
2008-07-29	204.65
2008-07-30	202.1
2008-07-31	202.87
2008-08-01	201.58
2008-08-04	203.4
2008-08-05	196.55
2008-08-06	196.95
2008-08-07	197.41
2008-08-08	194.11
2008-08-11	191.49
2008-08-12	182.82
2008-08-13	184.45
2008-08-14	186
2008-08-15	176.15
2008-08-18	181.45
2008-08-19	176.45
2008-08-20	182.3
2008-08-21	184.37
2008-08-22	186.55
2008-08-25	182.8
2008-08-26	182.25
2008-08-27	184.83
2008-08-28	185.56
2008-08-29	185.44
2008-09-01	184.9
2008-09-02	179.5
2008-09-03	178.76
2008-09-04	180.3
2008-09-05	177.99
2008-09-08	181.25
2008-09-09	178.57
2008-09-10	173.26
2008-09-11	168.82
2008-09-12	170
2008-09-16	172.9
2008-09-17	174.58
2008-09-18	182.86
2008-09-19	187.2
2008-09-22	191.79
2008-09-23	195.87
2008-09-24	196.34
2008-09-25	197.19
2008-09-26	193.7
2008-10-06	184.35
2008-10-07	192.09
2008-10-08	199.16
2008-10-09	194.6
2008-10-10	202.72
2008-10-13	191.54
2008-10-14	186.55
2008-10-15	186.62
2008-10-16	178.99
2008-10-17	176.64
2008-10-20	177.14
2008-10-21	172.72
2008-10-22	165.35
2008-10-23	159.3
2008-10-24	148.9
2008-10-27	156.59
2008-10-28	164.3
2008-10-29	163.99
2008-10-30	168.5
2008-10-31	159.1
2008-11-03	160.6
2008-11-04	158.36
2008-11-05	164.02
2008-11-06	159.66
2008-11-07	159.7
2008-11-10	163.2
2008-11-11	160
2008-11-12	160.16
2008-11-13	153.2
2008-11-14	158.08
2008-11-17	160.82
2008-11-18	159.67
2008-11-19	160.89
2008-11-20	161.4
2008-11-21	164.83
2008-11-24	171.47
2008-11-25	177.7
2008-11-26	177.35
2008-11-27	177.47
2008-11-28	177.73
2008-12-01	177.18
2008-12-02	168.07
2008-12-03	170
2008-12-04	167.82
2008-12-05	168.69
2008-12-08	170.24
2008-12-09	170.4
2008-12-10	173.08
2008-12-11	180.8
2008-12-12	178.02
2008-12-15	183.61
2008-12-16	183.1
2008-12-17	184.28
2008-12-18	186.67
2008-12-19	184.98
2008-12-22	184.29
2008-12-23	185.19
2008-12-24	184.22
2008-12-25	185.84
2008-12-26	185.41
2008-12-29	193.87
2008-12-30	190.92
2008-12-31	189.21
2009-01-05	190.25
2009-01-06	184.61
2009-01-07	187.63
2009-01-08	184.79
2009-01-09	186.94
2009-01-12	185.82
2009-01-13	179.2
2009-01-14	180.9
2009-01-15	177.48
2009-01-16	180.41
2009-01-19	184.12
2009-01-20	181.65
2009-01-21	186.43
2009-01-22	186.61
2009-01-23	187.51
2009-02-02	198.46
2009-02-03	197.31
2009-02-04	196.85
2009-02-05	198.75
2009-02-06	200.31
2009-02-09	198.33
2009-02-10	195.99
2009-02-11	199.58
2009-02-12	205.54
2009-02-13	206.08
2009-02-16	205.52
2009-02-17	210.83
2009-02-18	213.59
2009-02-19	214.01
2009-02-20	214.4
2009-02-23	216.5
2009-02-24	216.8
2009-02-25	209.63
2009-02-26	208.23
2009-02-27	206.48
2009-03-02	209.31
2009-03-03	203.96
2009-03-04	201.48
2009-03-05	202.5
2009-03-06	207.73
2009-03-09	206.06
2009-03-10	201.58
2009-03-11	198.49
2009-03-12	201.79
2009-03-13	202.75
2009-03-16	203.63
2009-03-17	202.01
2009-03-18	200.57
2009-03-19	205.28
2009-03-20	210.41
2009-03-23	211.43
2009-03-24	206.96
2009-03-25	204.4
2009-03-26	206.35
2009-03-27	205.62
2009-03-30	204.15
2009-03-31	202.49
2009-04-01	202.13
2009-04-02	202.85
2009-04-03	198.94
2009-04-07	193.4
2009-04-08	195.53
2009-04-09	193.76
2009-04-10	194.59
2009-04-13	195.78
2009-04-14	197.95
2009-04-15	196.3
2009-04-16	196.77
2009-04-17	192.42
2009-04-20	191.3
2009-04-21	196.64
2009-04-22	195.31
2009-04-23	196.7
2009-04-24	201.15
2009-04-27	201.43
2009-04-28	197.42
2009-04-29	197.2
2009-04-30	198.18
2009-05-04	197.31
2009-05-05	199.22
2009-05-06	198.99
2009-05-07	201.33
2009-05-08	201.75
2009-05-11	201.83
2009-05-12	200.73
2009-05-13	203.96
2009-05-14	202.72
2009-05-15	203.23
2009-05-18	204.53
2009-05-19	202.44
2009-05-20	203.73
2009-05-21	206.85
2009-05-22	208.39
2009-05-25	208.8
2009-05-26	208.02
2009-05-27	207.98
2009-06-01	215.02
2009-06-02	212.15
2009-06-03	216.18
2009-06-04	211.96
2009-06-05	214.32
2009-06-08	209.42
2009-06-09	209.12
2009-06-10	209.84
2009-06-11	209.48
2009-06-12	208.92
2009-06-15	204.87
2009-06-16	205.34
2009-06-17	206.3
2009-06-18	206.43
2009-06-19	205.04
2009-06-22	205
2009-06-23	201.6
2009-06-24	203.9
2009-06-25	205.48
2009-06-26	207.11
2009-06-29	205.92
2009-06-30	207.37
2009-07-01	204.45
2009-07-02	206.06
2009-07-03	205.14
2009-07-06	203.41
2009-07-07	203.16
2009-07-08	202.85
2009-07-09	201.06
2009-07-10	200.55
2009-07-13	200.1
2009-07-14	202.35
2009-07-15	204.09
2009-07-16	205.32
2009-07-17	205.34
2009-07-20	207.54
2009-07-21	207.77
2009-07-22	207.94
2009-07-23	209.17
2009-07-24	208.05
2009-07-27	210.08
2009-07-28	209.58
2009-07-29	204.9
2009-07-30	204.5
2009-07-31	205.93
2009-08-03	209.41
2009-08-04	209.67
2009-08-05	211.38
2009-08-06	211.57
2009-08-07	210.55
2009-08-10	209.78
2009-08-11	208.35
2009-08-12	207.15
2009-08-13	209.58
2009-08-14	209.9
2009-08-17	207.18
2009-08-18	206.5
2009-08-19	205.54
2009-08-20	207.51
2009-08-21	206.52
2009-08-24	209.77
2009-08-25	207.65
2009-08-26	208.26
2009-08-27	208
2009-08-28	208.8
2009-08-31	209.29
2009-09-01	209.72
2009-09-02	210
2009-09-03	215.57
2009-09-04	217.39
2009-09-07	218.9
2009-09-08	222.8
2009-09-09	220.65
2009-09-10	219.47
2009-09-11	220.27
2009-09-14	219.57
2009-09-15	219.27
2009-09-16	225.24
2009-09-17	225.96
2009-09-18	223.1
2009-09-21	221.1
2009-09-22	223.3
2009-09-23	223.13
2009-09-24	223.51
2009-09-25	218.9
2009-09-28	216.83
2009-09-29	217.77
2009-09-30	218.7
2009-10-09	228.95
2009-10-12	229.75
2009-10-13	231.59
2009-10-14	233.85
2009-10-15	231.85
2009-10-16	230.38
2009-10-19	231.7
2009-10-20	234.59
2009-10-21	232.22
2009-10-22	231.85
2009-10-23	233.2
2009-10-26	231.98
2009-10-27	229.37
2009-10-28	229
2009-10-29	227.5
2009-10-30	230.68
2009-11-02	230.71
2009-11-03	233.86
2009-11-04	238.06
2009-11-05	238.12
2009-11-06	239.25
2009-11-09	242.17
2009-11-10	240.84
2009-11-11	242.62
2009-11-12	245.56
2009-11-13	242.91
2009-11-16	247.39
2009-11-17	248.48
2009-11-18	249.49
2009-11-19	250.26
2009-11-20	250.92
2009-11-23	255.42
2009-11-24	255.05
2009-11-25	259.33
2009-11-26	261.92
2009-11-27	257.02
2009-11-30	258.23
2009-12-01	259.33
2009-12-02	267.5
2009-12-03	267.55
2009-12-04	265.8
2009-12-07	254.81
2009-12-08	255.9
2009-12-09	248.85
2009-12-10	249.27
2009-12-11	250.7
2009-12-14	249.7
2009-12-15	248.31
2009-12-16	252.38
2009-12-17	249.73
2009-12-18	245.4
2009-12-21	246.8
2009-12-22	242.43
2009-12-23	241.3
2009-12-24	245.61
2009-12-25	246.35
2009-12-28	247.98
2009-12-29	246.4
2009-12-30	243.39
2009-12-31	247.51
2010-01-04	245.96
2010-01-05	253.23
2010-01-06	251.1
2010-01-07	252.36
2010-01-08	249.56
2010-01-11	256.85
2010-01-12	257.15
2010-01-13	250.72
2010-01-14	252.97
2010-01-15	252.21
2010-01-18	251.81
2010-01-19	252.39
2010-01-20	251.38
2010-01-21	248.3
2010-01-22	243.32
2010-01-25	245.36
2010-01-26	243.1
2010-01-27	243.81
2010-01-28	241.44
2010-01-29	239.36
2010-02-01	239.56
2010-02-02	244.74
2010-02-03	247.24
2010-02-04	245.11
2010-02-05	235.77
2010-02-08	236.86
2010-02-09	238.47
2010-02-10	239.85
2010-02-11	240.3
2010-02-12	242.2
2010-02-22	248.33
2010-02-23	247.22
2010-02-24	245.06
2010-02-25	242.28
2010-02-26	246.4
2010-03-01	247.79
2010-03-02	247.38
2010-03-03	251.9
2010-03-04	251.05
2010-03-05	251.28
2010-03-08	252.01
2010-03-09	248.36
2010-03-10	249.44
2010-03-11	245.93
2010-03-12	246.82
2010-03-15	244.99
2010-03-16	246.34
2010-03-17	250.13
2010-03-18	248.53
2010-03-19	248.71
2010-03-22	244.99
2010-03-23	244.5
2010-03-24	243.9
2010-03-25	241.8
2010-03-26	243.88
2010-03-29	246.01
2010-03-30	246.46
2010-03-31	245.28
2010-04-01	245.91
2010-04-02	248.03
2010-04-06	248.7
2010-04-07	250.68
2010-04-08	251.8
2010-04-09	253.7
2010-04-12	255.42
2010-04-13	253.45
2010-04-14	254.45
2010-04-15	254.16
2010-04-16	254.23
2010-04-19	249.7
2010-04-20	251.07
2010-04-21	252.56
2010-04-22	252.5
2010-04-23	251.26
2010-04-26	255.41
2010-04-27	254.39
2010-04-28	256.8
2010-04-29	257.08
2010-04-30	258.59
2010-05-04	258.61
2010-05-05	257.33
2010-05-06	258.2
2010-05-07	264.6
2010-05-10	262.75
2010-05-11	265.64
2010-05-12	270.17
2010-05-13	271.14
2010-05-14	271.32
2010-05-17	271.89
2010-05-18	267.62
2010-05-19	266.29
2010-05-20	261.27
2010-05-21	259.72
2010-05-24	262.25
2010-05-25	262.17
2010-05-26	265.8
2010-05-27	266.7
2010-05-28	267.68
2010-05-31	266.54
2010-06-01	268.59
2010-06-02	268.71
2010-06-03	269.18
2010-06-04	264.82
2010-06-07	267.77
2010-06-08	272.9
2010-06-09	271.35
2010-06-10	270.24
2010-06-11	268.44
2010-06-17	271.47
2010-06-18	273.93
2010-06-21	276.98
2010-06-22	271.24
2010-06-23	272.08
2010-06-24	270.75
2010-06-25	272.95
2010-06-28	274.91
2010-06-29	270.6
2010-06-30	272.04
2010-07-01	270.8
2010-07-02	263.12
2010-07-05	264.26
2010-07-06	263.01
2010-07-07	259.4
2010-07-08	263.16
2010-07-09	261.36
2010-07-12	263.3
2010-07-13	261.2
2010-07-14	264.6
2010-07-15	263.75
2010-07-16	263.02
2010-07-19	260.3
2010-07-20	258.85
2010-07-21	259.76
2010-07-22	258.73
2010-07-23	261.46
2010-07-26	261.12
2010-07-27	259.46
2010-07-28	255.18
2010-07-29	256.17
2010-07-30	255.94
2010-08-02	259.25
2010-08-03	258.95
2010-08-04	261.57
2010-08-05	261.4
2010-08-06	262.9
2010-08-09	264.63
2010-08-10	262
2010-08-11	262.43
2010-08-12	262.9
2010-08-13	266.73
2010-08-16	267.48
2010-08-17	267.8
2010-08-18	267.55
2010-08-19	268.98
2010-08-20	268.78
2010-08-23	268.6
2010-08-24	266.86
2010-08-25	269.8
2010-08-26	271.11
2010-08-27	270.22
2010-08-30	270.41
2010-08-31	270.28
2010-09-01	274.1
2010-09-02	273.1
2010-09-03	273.72
2010-09-06	273.25
2010-09-07	273.15
2010-09-08	275.33
2010-09-09	273.83
2010-09-10	272.01
2010-09-13	272.08
2010-09-14	272.6
2010-09-15	276.55
2010-09-16	275.95
2010-09-17	278.24
2010-09-20	279.2
2010-09-21	277.4
2010-09-27	281.15
2010-09-28	279.42
2010-09-29	283.19
2010-09-30	284.11
2010-10-08	285.69
2010-10-11	290.85
2010-10-12	289.98
2010-10-13	292.47
2010-10-14	297.47
2010-10-15	297.18
2010-10-18	292.41
2010-10-19	293.34
2010-10-20	286.99
2010-10-21	286.95
2010-10-22	284.41
2010-10-25	291.5
2010-10-26	289.28
2010-10-27	287.83
2010-10-28	287.55
2010-10-29	290.01
2010-11-01	295.27
2010-11-02	294.28
2010-11-03	292.39
2010-11-04	293.67
2010-11-05	301.24
2010-11-08	301.62
2010-11-09	311.23
2010-11-10	305.76
2010-11-11	307.16
2010-11-12	301
2010-11-15	295.9
2010-11-16	294.55
2010-11-17	288.4
2010-11-18	292.99
2010-11-19	294
2010-11-22	294.31
2010-11-23	294.98
2010-11-24	298.68
2010-11-25	297.45
2010-11-26	295.21
2010-11-29	294.8
2010-11-30	296.31
2010-12-01	303.95
2010-12-02	304.96
2010-12-03	303.65
2010-12-06	308.51
2010-12-07	309.84
2010-12-08	301.3
2010-12-09	300.35
2010-12-10	301.38
2010-12-13	302.34
2010-12-14	305.95
2010-12-15	301.1
2010-12-16	300.25
2010-12-17	299.53
2010-12-20	302.35
2010-12-21	302.38
2010-12-22	302.33
2010-12-23	302.01
2010-12-24	301.5
2010-12-27	301.6
2010-12-28	303.73
2010-12-29	307.1
2010-12-30	308.37
2010-12-31	309.11
2011-01-04	307.81
2011-01-05	299.95
2011-01-06	298.91
2011-01-07	297.01
2011-01-10	299.21
2011-01-11	299.66
2011-01-12	301.06
2011-01-13	299.84
2011-01-14	297.4
2011-01-17	292.75
2011-01-18	294.33
2011-01-19	295.86
2011-01-20	293.3
2011-01-21	290.2
2011-01-24	291.6
2011-01-25	287.75
2011-01-26	288.95
2011-01-27	290.41
2011-01-28	284.73
2011-01-31	288.35
2011-02-01	289.61
2011-02-09	292.96
2011-02-10	292.7
2011-02-11	293.32
2011-02-14	293
2011-02-15	293.59
2011-02-16	295.88
2011-02-17	296.06
2011-02-18	297.42
2011-02-21	299.27
2011-02-22	299.5
2011-02-23	299.7
2011-02-24	301.2
2011-02-25	299.61
2011-02-28	301.28
2011-03-01	302
2011-03-02	303.58
2011-03-03	301.61
2011-03-04	299.99
2011-03-07	304.33
2011-03-08	301.92
2011-03-09	301.78
2011-03-10	303.17
2011-03-11	299.12
2011-03-14	301.26
2011-03-15	299.38
2011-03-16	296.82
2011-03-17	295.8
2011-03-18	299.05
2011-03-21	303.1
2011-03-22	302.29
2011-03-23	302.42
2011-03-24	303.3
2011-03-25	303.28
2011-03-28	299.9
2011-03-29	299.82
2011-03-30	300.35
2011-03-31	301.26
2011-04-01	301.89
2011-04-06	306.13
2011-04-07	305.33
2011-04-08	307.8
2011-04-11	307.47
2011-04-12	305.89
2011-04-13	307.11
2011-04-14	307.69
2011-04-15	308.32
2011-04-18	312.22
2011-04-19	311.25
2011-04-20	314.54
2011-04-21	315.14
2011-04-22	315.64
2011-04-25	316.69
2011-04-26	312.8
2011-04-27	313.36
2011-04-28	318.1
2011-04-29	317.4
2011-05-03	317.15
2011-05-04	314.21
2011-05-05	313.11
2011-05-06	309.38
2011-05-09	310.9
2011-05-10	312.09
2011-05-11	314.64
2011-05-12	310.1
2011-05-13	314.24
2011-05-16	310.9
2011-05-17	311.59
2011-05-18	310.86
2011-05-19	312.37
2011-05-20	313.24
2011-05-23	314.14
2011-05-24	317.09
2011-05-25	317.23
2011-05-26	317.9
2011-05-27	317.54
2011-05-30	319.49
2011-05-31	320.01
2011-06-01	317.53
2011-06-02	320.25
2011-06-03	319.35
2011-06-07	321.3
2011-06-08	320.05
2011-06-09	319
2011-06-10	320.56
2011-06-13	318.5
2011-06-14	317.11
2011-06-15	317.19
2011-06-16	318.15
2011-06-17	317.66
2011-06-20	320.27
2011-06-21	321.31
2011-06-22	321.2
2011-06-23	321.07
2011-06-24	316.82
2011-06-27	311.52
2011-06-28	312.16
2011-06-29	313.57
2011-06-30	314.18
2011-07-01	311.8
2011-07-04	311.95
2011-07-05	311.24
2011-07-06	316.56
2011-07-07	319.55
2011-07-08	319.19
2011-07-11	321.86
2011-07-12	322.07
2011-07-13	326.66
2011-07-14	329.67
2011-07-15	328.11
2011-07-18	332.48
2011-07-19	334.11
2011-07-20	330.59
2011-07-21	333.45
2011-07-22	330.2
2011-07-25	336.1
2011-07-26	335.41
2011-07-27	336.62
2011-07-28	335.2
2011-07-29	334.5
2011-08-01	333.51
2011-08-02	335.58
2011-08-03	345.3
2011-08-04	345.62
2011-08-05	344.08
2011-08-08	354.47
2011-08-09	362.46
2011-08-10	361.78
2011-08-11	367.43
2011-08-12	362.99
2011-08-15	360.27
2011-08-16	366.46
2011-08-17	369.31
2011-08-18	370.38
2011-08-19	383.8
2011-08-22	392.38
2011-08-23	391.69
2011-08-24	380.9
2011-08-25	363.51
2011-08-26	367.8
2011-08-29	376.79
2011-08-30	372.3
2011-08-31	380.19
2011-09-01	376.35
2011-09-02	381.24
2011-09-05	390.6
2011-09-06	395.25
2011-09-07	378.7
2011-09-08	382
2011-09-09	388.31
2011-09-13	378.59
2011-09-14	378.33
2011-09-15	375.54
2011-09-16	365.91
2011-09-19	377.95
2011-09-20	368.8
2011-09-21	375.2
2011-09-22	367.01
2011-09-23	361.24
2011-09-26	341.94
2011-09-27	341.44
2011-09-28	341.25
2011-09-29	335.09
2011-09-30	338.39
2011-10-10	341.63
2011-10-11	345.93
2011-10-12	346.83
2011-10-13	346.42
2011-10-14	346.09
2011-10-17	347.35
2011-10-18	343.01
2011-10-19	340.52
2011-10-20	333.28
2011-10-21	335.25
2011-10-24	341.7
2011-10-25	341.1
2011-10-26	354.14
2011-10-27	355.44
2011-10-28	357.93
2011-10-31	352.62
2011-11-01	352.66
2011-11-02	355.8
2011-11-03	355.98
2011-11-04	362.03
2011-11-07	364.6
2011-11-08	368.18
2011-11-09	367.02
2011-11-10	360.15
2011-11-11	362.9
2011-11-14	367.36
2011-11-15	363.53
2011-11-16	362.82
2011-11-17	362.88
2011-11-18	353.56
2011-11-21	353.71
2011-11-22	346.59
2011-11-23	351
2011-11-24	348.8
2011-11-25	346.5
2011-11-28	351.26
2011-11-29	352.63
2011-11-30	353.2
2011-12-01	359
2011-12-02	359.06
2011-12-05	358.96
2011-12-06	352.75
2011-12-07	356.23
2011-12-08	357.88
2011-12-09	351.35
2011-12-12	346.96
2011-12-13	339.66
2011-12-14	337.53
2011-12-15	322.33
2011-12-16	328.7
2011-12-19	328.39
2011-12-20	329.7
2011-12-21	334.48
2011-12-22	331.51
2011-12-23	330.92
2011-12-26	327.35
2011-12-27	326.23
2011-12-28	324.18
2011-12-29	316
2011-12-30	319.45
2012-01-04	327.3
2012-01-05	331.95
2012-01-06	333.41
2012-01-09	330.3
2012-01-10	332.2
2012-01-11	336.2
2012-01-12	336.98
2012-01-13	336.65
2012-01-16	335.15
2012-01-17	339.77
2012-01-18	338.65
2012-01-19	340.68
2012-01-20	339.57
2012-01-30	353.21
2012-01-31	355.02
2012-02-01	354.07
2012-02-02	356.84
2012-02-03	358.58
2012-02-06	353.33
2012-02-07	352.63
2012-02-08	357.66
2012-02-09	355.09
2012-02-10	353.1
2012-02-13	352.56
2012-02-14	350.3
2012-02-15	352.18
2012-02-16	350.81
2012-02-17	353.34
2012-02-20	353.73
2012-02-21	355.59
2012-02-22	358.22
2012-02-23	362.49
2012-02-24	362.23
2012-02-27	360.9
2012-02-28	361.85
2012-02-29	364.75
2012-03-01	349.83
2012-03-02	350.49
2012-03-05	348.82
2012-03-06	346.76
2012-03-07	341.28
2012-03-08	344.61
2012-03-09	347.67
2012-03-12	347.96
2012-03-13	347.55
2012-03-14	341.39
2012-03-15	337.36
2012-03-16	340.7
2012-03-19	340.92
2012-03-20	338.52
2012-03-21	338.6
2012-03-22	337.99
2012-03-23	337.21
2012-03-26	340.78
2012-03-27	345.84
2012-03-28	342.39
2012-03-29	339.97
2012-03-30	340.2
2012-04-05	333.18
2012-04-06	334.4
2012-04-09	336.42
2012-04-10	337.61
2012-04-11	339.78
2012-04-12	339.4
2012-04-13	342.62
2012-04-16	335.8
2012-04-17	336.3
2012-04-18	338.46
2012-04-19	335.99
2012-04-20	336.3
2012-04-23	335.91
2012-04-24	335.05
2012-04-25	336.2
2012-04-26	338.03
2012-04-27	338.22
2012-05-02	338.15
2012-05-03	335.93
2012-05-04	334.56
2012-05-07	335.3
2012-05-08	333.59
2012-05-09	325.91
2012-05-10	326.4
2012-05-11	324.16
2012-05-14	322.89
2012-05-15	318.91
2012-05-16	313.97
2012-05-17	318.34
2012-05-18	323.19
2012-05-21	327.53
2012-05-22	325.26
2012-05-23	320.02
2012-05-24	321.4
2012-05-25	321.74
2012-05-28	326.3
2012-05-29	325.5
2012-05-30	319.86
2012-05-31	323
2012-06-01	322.63
2012-06-04	335.67
2012-06-05	334.36
2012-06-06	336.35
2012-06-07	334.7
2012-06-08	324.93
2012-06-11	329.85
2012-06-12	328.34
2012-06-13	332.6
2012-06-14	333.61
2012-06-15	335.26
2012-06-18	333.5
2012-06-19	335.5
2012-06-20	333.49
2012-06-21	330.14
2012-06-25	325.12
2012-06-26	326.9
2012-06-27	324.34
2012-06-28	325.39
2012-06-29	324.51
2012-07-02	328.1
2012-07-03	331.73
2012-07-04	333.3
2012-07-05	333.8
2012-07-06	330.59
2012-07-09	326.9
2012-07-10	327.3
2012-07-11	326.1
2012-07-12	324.7
2012-07-13	326.45
2012-07-16	328.82
2012-07-17	329.64
2012-07-18	327.13
2012-07-19	326.95
2012-07-20	327.5
2012-07-23	326.15
2012-07-24	326.5
2012-07-25	327.49
2012-07-26	332.88
2012-07-27	335.3
2012-07-30	334.45
2012-07-31	335.58
2012-08-01	334.12
2012-08-02	331.48
2012-08-03	329.85
2012-08-06	332.9
2012-08-07	333.68
2012-08-08	332.55
2012-08-09	334.81
2012-08-10	334
2012-08-13	336.02
2012-08-14	334.03
2012-08-15	331.15
2012-08-16	331.71
2012-08-17	335.28
2012-08-20	335.13
2012-08-21	336.29
2012-08-22	339.52
2012-08-23	345.99
2012-08-24	344.79
2012-08-27	346.63
2012-08-28	343.82
2012-08-29	345.5
2012-08-30	343.38
2012-08-31	343.39
2012-09-03	349.71
2012-09-04	350.3
2012-09-05	350.16
2012-09-06	352.6
2012-09-07	349.61
2012-09-10	358.23
2012-09-11	357.78
2012-09-12	357.89
2012-09-13	356.13
2012-09-14	365.19
2012-09-17	364.4
2012-09-18	361.87
2012-09-19	365.41
2012-09-20	361.92
2012-09-21	363.67
2012-09-24	360.12
2012-09-25	360.86
2012-09-26	360.86
2012-09-27	360.31
2012-09-28	365.48
2012-10-08	361.38
2012-10-09	361.8
2012-10-10	359.55
2012-10-11	359.55
2012-10-12	359.95
2012-10-15	354.19
2012-10-16	353.61
2012-10-17	354.8
2012-10-18	354.46
2012-10-19	351.67
2012-10-22	350.09
2012-10-23	349.7
2012-10-24	347.3
2012-10-25	347.7
2012-10-26	345
2012-10-29	347.57
2012-10-30	347.28
2012-10-31	347.27
2012-11-01	352
2012-11-02	347.9
2012-11-05	342.02
2012-11-06	343.9
2012-11-07	351.98
2012-11-08	350.68
2012-11-09	354.54
2012-11-12	353.82
2012-11-13	351.53
2012-11-14	352.38
2012-11-15	351.25
2012-11-16	348.95
2012-11-19	351.33
2012-11-20	353.25
2012-11-21	351.55
2012-11-22	352.64
2012-11-23	353.5
2012-11-26	356.83
2012-11-27	356.55
2012-11-28	354.18
2012-11-29	349.92
2012-11-30	352.08
2012-12-03	349.3
2012-12-04	345.53
2012-12-05	346.47
2012-12-06	343.6
2012-12-07	346.28
2012-12-10	347.27
2012-12-11	347.69
2012-12-12	348.47
2012-12-13	344.99
2012-12-14	345.43
2012-12-17	343.89
2012-12-18	347.37
2012-12-19	341.84
2012-12-20	340.76
2012-12-21	335.92
2012-12-24	338.81
2012-12-25	337.24
2012-12-26	337.38
2012-12-27	337.96
2012-12-28	339.2
2012-12-31	340.29
2013-01-04	336.84
2013-01-07	338.54
2013-01-08	336.53
2013-01-09	339.32
2013-01-10	338.68
2013-01-11	341.39
2013-01-14	340.35
2013-01-15	340.9
2013-01-16	343.5
2013-01-17	342.49
2013-01-18	344.28
2013-01-21	344.06
2013-01-22	345.5
2013-01-23	344.81
2013-01-24	341.73
2013-01-25	340.1
2013-01-28	338.47
2013-01-29	339.07
2013-01-30	339.5
2013-01-31	341.3
2013-02-01	338.67
2013-02-04	340.15
2013-02-05	341.85
2013-02-06	340.83
2013-02-07	341.73
2013-02-08	341.09
2013-02-18	329.76
2013-02-19	329.73
2013-02-20	328.97
2013-02-21	320.84
2013-02-22	324.32
2013-02-25	324.04
2013-02-26	324.54
2013-02-27	328.09
2013-02-28	326.4
2013-03-01	323.1
2013-03-04	322.56
2013-03-05	323.47
2013-03-06	322.33
2013-03-07	323.05
2013-03-08	321.3
2013-03-11	322.74
2013-03-12	322.11
2013-03-13	324.3
2013-03-14	322.95
2013-03-15	324.19
2013-03-18	324.21
2013-03-19	325.73
2013-03-20	326.88
2013-03-21	326.08
2013-03-22	326.33
2013-03-25	325.58
2013-03-26	324.57
2013-03-27	322.97
2013-03-28	325.03
2013-03-29	323.45
2013-04-01	322.98
2013-04-02	323.73
2013-04-03	316.24
2013-04-08	319.29
2013-04-09	318.82
2013-04-10	320.25
2013-04-11	314.35
2013-04-12	314.49
2013-04-15	298.93
2013-04-16	276.38
2013-04-17	275.09
2013-04-18	275.78
2013-04-19	282.28
2013-04-22	282.7
2013-04-23	283.31
2013-04-24	286.49
2013-04-25	290.35
2013-04-26	296.15
2013-05-02	290.9
2013-05-03	295.41
2013-05-06	294.15
2013-05-07	289.98
2013-05-08	290.27
2013-05-09	292.87
2013-05-10	291.6
2013-05-13	285.43
2013-05-14	286.31
2013-05-15	281.82
2013-05-16	278.18
2013-05-17	275.11
2013-05-20	269.5
2013-05-21	279.51
2013-05-22	278.86
2013-05-23	276.23
2013-05-24	278.36
2013-05-27	279.32
2013-05-28	278.44
2013-05-29	277.46
2013-05-30	281.88
2013-05-31	283.57
2013-06-03	279.52
2013-06-04	281.26
2013-06-05	280.62
2013-06-06	279.01
2013-06-07	281.82
2013-06-13	278.24
2013-06-14	277.15
2013-06-17	277.58
2013-06-18	275.97
2013-06-19	274.48
2013-06-20	266.94
2013-06-21	261.3
2013-06-24	256.9
2013-06-25	257.9
2013-06-26	251.05
2013-06-27	250.5
2013-06-28	243.8
2013-07-01	252.4
2013-07-02	254.8
2013-07-03	252.35
2013-07-04	253.45
2013-07-05	251.3
2013-07-08	245.95
2013-07-09	253.35
2013-07-10	251.75
2013-07-11	259.6
2013-07-12	257.1
2013-07-15	259.15
2013-07-16	258.45
2013-07-17	259.35
2013-07-18	256.6
2013-07-19	258.55
2013-07-22	264.25
2013-07-23	266.2
2013-07-24	267.75
2013-07-25	264.05
2013-07-26	265.9
2013-07-29	263.3
2013-07-30	263.5
2013-07-31	265.9
2013-08-01	263.5
2013-08-02	257.1
2013-08-05	262.45
2013-08-06	258.45
2013-08-07	256.1
2013-08-08	258.1
2013-08-09	261.55
2013-08-12	266.05
2013-08-13	267.65
2013-08-14	263.8
2013-08-15	268.05
2013-08-16	271.95
2013-08-19	274.6
2013-08-20	271.2
2013-08-21	273.2
2013-08-22	272.35
2013-08-23	274.75
2013-08-26	278.55
2013-08-27	279.25
2013-08-28	284.25
2013-08-29	280.95
2013-08-30	280.15
2013-09-02	278.55
2013-09-03	277.6
2013-09-04	280.5
2013-09-05	276.5
2013-09-06	273.85
2013-09-09	276.8
2013-09-10	275.05
2013-09-11	272.9
2013-09-12	268.55
2013-09-13	262.7
2013-09-16	264.05
2013-09-17	262.35
2013-09-18	260.4
2013-09-23	264.3
2013-09-24	263.85
2013-09-25	264.4
2013-09-26	265.35
2013-09-27	264.2
2013-09-30	267.4
2013-10-08	264.9
2013-10-09	263.45
2013-10-10	260.7
2013-10-11	257.85
2013-10-14	255.2
2013-10-15	254.25
2013-10-16	257.25
2013-10-17	254.7
2013-10-18	263.2
2013-10-21	262.95
2013-10-22	262.05
2013-10-23	265.1
2013-10-24	265.7
2013-10-25	264.6
2013-10-28	265.8
2013-10-29	266.25
2013-10-30	265.3
2013-10-31	263.25
2013-11-01	261.85
2013-11-04	261.75
2013-11-05	261.8
2013-11-06	261.35
2013-11-07	262.55
2013-11-08	260.4
2013-11-11	256.2
2013-11-12	254.9
2013-11-13	253.45
2013-11-14	255.5
2013-11-15	256.15
2013-11-18	256.25
2013-11-19	253.2
2013-11-20	254
2013-11-21	248.75
2013-11-22	248.75
2013-11-25	245.75
2013-11-26	250.15
2013-11-27	248.75
2013-11-28	247.7
2013-11-29	248.1
2013-12-02	249.25
2013-12-03	245.3
2013-12-04	244.95
2013-12-05	247.9
2013-12-06	246
2013-12-09	246.75
2013-12-10	249.25
2013-12-11	251
2013-12-12	250.1
2013-12-13	244.75
2013-12-16	245.75
2013-12-17	248
2013-12-18	245.65
2013-12-19	243.75
2013-12-20	238.35
2013-12-23	240.2
2013-12-24	239
2013-12-25	240.9
2013-12-26	240.6
2013-12-27	242.85
2013-12-30	241.05
2013-12-31	239.4
2014-01-02	244.45
2014-01-03	246.4
2014-01-06	246.9
2014-01-07	246.95
2014-01-08	243.8
2014-01-09	243.75
2014-01-10	244.9
2014-01-13	247.45
2014-01-14	247.7
2014-01-15	245.5
2014-01-16	245.75
2014-01-17	245.95
2014-01-20	248
2014-01-21	247.4
2014-01-22	245
2014-01-23	244.4
2014-01-24	248.25
2014-01-27	249.6
2014-01-28	247.85
2014-01-29	247.55
2014-01-30	247.95
2014-02-07	248.7
2014-02-10	250.9
2014-02-11	252.7
2014-02-12	253.1
2014-02-13	253.55
2014-02-14	256.85
2014-02-17	261.2
2014-02-18	259.1
2014-02-19	259.35
2014-02-20	258.5
2014-02-21	259.55
2014-02-24	261.45
2014-02-25	262.85
2014-02-26	265
2014-02-27	261.85
2014-02-28	262.55
2014-03-03	265.55
2014-03-04	263.95
2014-03-05	263.15
2014-03-06	262.75
2014-03-07	265.55
2014-03-10	261.35
2014-03-11	263.45
2014-03-12	266.9
2014-03-13	269.7
2014-03-14	269.5
2014-03-17	272.65
2014-03-18	268.6
2014-03-19	267.65
2014-03-20	264.8
2014-03-21	264.85
2014-03-24	263.35
2014-03-25	260.95
2014-03-26	261.4
2014-03-27	259.3
2014-03-28	259
2014-03-31	258.35
2014-04-01	256.9
2014-04-02	257.35
2014-04-03	258.8
2014-04-04	257.95
2014-04-08	261.85
2014-04-09	262.05
2014-04-10	263.1
2014-04-11	262.7
2014-04-14	265.1
2014-04-15	261.8
2014-04-16	259.4
2014-04-17	258.6
2014-04-18	258.15
2014-04-21	256.3
2014-04-22	257.7
2014-04-23	256.9
2014-04-24	256.8
2014-04-25	258.75
2014-04-28	262.1
2014-04-29	259.95
2014-04-30	260.35
2014-05-05	263.3
2014-05-06	264.55
2014-05-07	264
2014-05-08	260.25
2014-05-09	259.95
2014-05-12	259.75
2014-05-13	260.4
2014-05-14	260.8
2014-05-15	261.9
2014-05-16	260.5
2014-05-19	261.3
2014-05-20	260
2014-05-21	260.45
2014-05-22	261
2014-05-23	261
2014-05-26	260.65
2014-05-27	259.1
2014-05-28	255.15
2014-05-29	252.35
2014-05-30	253.3
2014-06-03	251.3
2014-06-04	251.4
2014-06-05	251.15
2014-06-06	253.55
2014-06-09	252.9
2014-06-10	252.6
2014-06-11	254.2
2014-06-12	253.7
2014-06-13	255.75
2014-06-16	257.9
2014-06-17	254.65
2014-06-18	255
2014-06-19	257.85
2014-06-20	264.55
2014-06-23	265.8
2014-06-24	265.3
2014-06-25	264.5
2014-06-26	264.3
2014-06-27	265.15
2014-06-30	263.9
2014-07-01	265.6
2014-07-02	265.95
2014-07-03	265.2
2014-07-04	265.35
2014-07-07	262.9
2014-07-08	264.15
2014-07-09	265.25
2014-07-10	266.05
2014-07-11	268.4
2014-07-14	264.3
2014-07-15	262.45
2014-07-16	260
2014-07-17	261.5
2014-07-18	263.25
2014-07-21	263.3
2014-07-22	262.1
2014-07-23	261.9
2014-07-24	260
2014-07-25	258.5
2014-07-28	260.9
2014-07-29	260.95
2014-07-30	259.75
2014-07-31	259
2014-08-01	256.6
2014-08-04	258.9
2014-08-05	258.1
2014-08-06	257.9
2014-08-07	260.5
2014-08-08	262.85
2014-08-11	260.55
2014-08-12	261
2014-08-13	261.05
2014-08-14	261.65
2014-08-15	261.4
2014-08-18	258.9
2014-08-19	258.15
2014-08-20	257.75
2014-08-21	254.55
2014-08-22	255.1
2014-08-25	254.55
2014-08-26	257
2014-08-27	255.95
2014-08-28	256.3
2014-08-29	256.75
2014-09-01	256.15
2014-09-02	253.75
2014-09-03	252.3
2014-09-04	252.45
2014-09-05	251.4
2014-09-09	249.65
2014-09-10	249.55
2014-09-11	248.15
2014-09-12	246.25
2014-09-15	245.7
2014-09-16	246.45
2014-09-17	246.85
2014-09-18	244.3
2014-09-19	243.7
2014-09-22	241.3
2014-09-23	241.8
2014-09-24	243.6
2014-09-25	240.65
2014-09-26	244.2
2014-09-29	242.9
2014-09-30	242.85
2014-10-08	242.35
2014-10-09	243.95
2014-10-10	243
2014-10-13	245.15
2014-10-14	244.9
2014-10-15	243.2
2014-10-16	245.6
2014-10-17	245.8
2014-10-20	245.8
2014-10-21	247
2014-10-22	246.95
2014-10-23	245.95
2014-10-24	243.8
2014-10-27	243.2
2014-10-28	242.55
2014-10-29	242.95
2014-10-30	238.1
2014-10-31	233.45
2014-11-03	229.9
2014-11-04	230.85
2014-11-05	225.5
2014-11-06	225.9
2014-11-07	226.5
2014-11-10	232.05
2014-11-11	228.1
2014-11-12	231.75
2014-11-13	230.25
2014-11-14	228.65
2014-11-17	236
2014-11-18	236.05
2014-11-19	236.8
2014-11-20	234.3
2014-11-21	236.6
2014-11-24	238.4
2014-11-25	238.6
2014-11-26	238.3
2014-11-27	237.85
2014-11-28	236.05
2014-12-01	229.35
2014-12-02	240.35
2014-12-03	239.5
2014-12-04	240.65
2014-12-05	240.3
2014-12-08	238.15
2014-12-09	242
2014-12-10	248.05
2014-12-11	245.4
2014-12-12	244.8
2014-12-15	244.95
2014-12-16	240.6
2014-12-17	240.7
2014-12-18	241.7
2014-12-19	242.5
2014-12-22	242.15
2014-12-23	238.55
2014-12-24	238.5
2014-12-25	238.05
2014-12-26	239.5
2014-12-29	241.6
2014-12-30	240
2014-12-31	241.65
2015-01-05	242.15
2015-01-06	244.45
2015-01-07	245.25
2015-01-08	244.5
2015-01-09	245.15
2015-01-12	247.75
2015-01-13	249
2015-01-14	247.9
2015-01-15	246.75
2015-01-16	253.65
2015-01-19	257.85
2015-01-20	257.65
2015-01-21	262.2
2015-01-22	259.05
2015-01-23	261.4
2015-01-26	261.6
2015-01-27	259.9
2015-01-28	260.8
2015-01-29	259.3
2015-01-30	255.05
2015-02-02	259.1
2015-02-03	259.4
2015-02-04	256.35
2015-02-05	257.5
2015-02-06	256.7
2015-02-09	251.4
2015-02-10	252.05
2015-02-11	250.8
2015-02-12	247.85
2015-02-13	249.45
2015-02-16	250.3
2015-02-17	249
2015-02-25	246.3
2015-02-26	246.45
2015-02-27	246.65
2015-03-02	249.3
2015-03-03	247.05
2015-03-04	246.7
2015-03-05	245.65
2015-03-06	245
2015-03-09	239.9
2015-03-10	237.5
2015-03-11	238.25
2015-03-12	238.4
2015-03-13	237.2
2015-03-16	238
2015-03-17	236.25
2015-03-18	233.65
2015-03-19	237.75
2015-03-20	237.4
2015-03-23	240.1
2015-03-24	241.1
2015-03-25	241.15
2015-03-26	243.9
2015-03-27	243.25
2015-03-30	240.4
2015-03-31	237.85
2015-04-01	238.35
2015-04-02	242.95
2015-04-03	241.75
2015-04-07	243.9
2015-04-08	243.75
2015-04-09	240.5
2015-04-10	240.25
2015-04-13	242.65
2015-04-14	240.15
2015-04-15	240.1
2015-04-16	241.75
2015-04-17	240.85
2015-04-20	242.75
2015-04-21	239.9
2015-04-22	241.2
2015-04-23	237.4
2015-04-24	238.9
2015-04-27	236.55
2015-04-28	240.75
2015-04-29	242.45
2015-04-30	241.2
2015-05-04	237.55
2015-05-05	238.5
2015-05-06	239.75
2015-05-07	240.05
2015-05-08	241.05
2015-05-11	241.15
2015-05-12	240.6
2015-05-13	242.7
2015-05-14	247.15
2015-05-15	247.45
2015-05-18	249.2
2015-05-19	247.75
2015-05-20	244.25
2015-05-21	245.1
2015-05-22	244.6
2015-05-25	244.2
2015-05-26	242.5
2015-05-27	241.1
2015-05-28	241.05
2015-05-29	240.8
2015-06-01	240.55
2015-06-02	240.85
2015-06-03	241.15
2015-06-04	239.2
2015-06-05	238.35
2015-06-08	237.7
2015-06-09	238.6
2015-06-10	239.65
2015-06-11	240.1
2015-06-12	239.5
2015-06-15	239.75
2015-06-16	240.55
2015-06-17	238.65
2015-06-18	240.3
2015-06-19	242.55
2015-06-23	239.85
2015-06-24	238.6
2015-06-25	238.25
2015-06-26	237.35
2015-06-29	239.25
2015-06-30	238.05
2015-07-01	237.7
2015-07-02	235.9
2015-07-03	236.7
2015-07-06	236.35
2015-07-07	236.9
2015-07-08	231.7
2015-07-09	235.4
2015-07-10	235.2
2015-07-13	235.15
2015-07-14	233.3
2015-07-15	233.5
2015-07-16	231.5
2015-07-17	231.3
2015-07-20	225.65
2015-07-21	223.05
2015-07-22	220.65
2015-07-23	221.1
2015-07-24	219.3
2015-07-27	223.7
2015-07-28	221.75
2015-07-29	221.85
2015-07-30	219.05
2015-07-31	218.15
2015-08-03	221.6
2015-08-04	219.3
2015-08-05	219.15
2015-08-06	218.7
2015-08-07	221.2
2015-08-10	221.55
2015-08-11	226.3
2015-08-12	235.45
2015-08-13	234.25
2015-08-14	232.85
2015-08-17	232.85
2015-08-18	232.45
2015-08-19	233.55
2015-08-20	236.95
2015-08-21	240.8
2015-08-24	240
2015-08-25	239.5
2015-08-26	236.8
2015-08-27	234.75
2015-08-28	235.25
2015-08-31	235.55
2015-09-01	236.75
2015-09-02	236.6
2015-09-07	232.75
2015-09-08	232.25
2015-09-09	232.9
2015-09-10	229.8
2015-09-11	229.6
2015-09-14	229.25
2015-09-15	229.3
2015-09-16	229.3
2015-09-17	231.95
2015-09-18	233.3
2015-09-21	235.7
2015-09-22	234.45
2015-09-23	233.6
2015-09-24	235.5
2015-09-25	237.2
2015-09-28	234.75
2015-09-29	232.25
2015-09-30	231
2015-10-08	234.9
2015-10-09	235.05
2015-10-12	238.25
2015-10-13	236.45
2015-10-14	240.35
2015-10-15	241.65
2015-10-16	240.95
2015-10-19	240.2
2015-10-20	239.95
2015-10-21	240.2
2015-10-22	239.4
2015-10-23	240.9
2015-10-26	238.7
2015-10-27	238.95
2015-10-28	240.45
2015-10-29	237.75
2015-10-30	234.85
2015-11-02	233.5
2015-11-03	232.55
2015-11-04	229.25
2015-11-05	227.4
2015-11-06	227.8
2015-11-09	224.65
2015-11-10	224.8
2015-11-11	227.2
2015-11-12	226.35
2015-11-13	225.3
2015-11-16	228.75
2015-11-17	224.5
2015-11-18	223.1
2015-11-19	224.4
2015-11-20	225.9
2015-11-23	222.95
2015-11-24	223.1
2015-11-25	224.95
2015-11-26	223.55
2015-11-27	222.95
2015-11-30	219.15
2015-12-01	224.15
2015-12-02	222.9
2015-12-03	220
2015-12-04	221.95
2015-12-07	227.55
2015-12-08	225.3
2015-12-09	226.3
2015-12-10	225.7
2015-12-11	225.95
2015-12-14	226.95
2015-12-15	224.85
2015-12-16	225.25
2015-12-17	225.85
2015-12-18	224.2
2015-12-21	227.25
2015-12-22	228.75
2015-12-23	227.7
2015-12-24	227.95
2015-12-25	228.35
2015-12-28	227.65
2015-12-29	228.3
2015-12-30	228.15
2015-12-31	226.05
2016-01-04	228.2
2016-01-05	230.3
2016-01-06	231.4
2016-01-07	236.6
2016-01-08	236.8
2016-01-11	237.45
2016-01-12	234.6
2016-01-13	232.25
2016-01-14	234.05
2016-01-15	232.6
2016-01-18	233.5
2016-01-19	233.2
2016-01-20	233.8
2016-01-21	236.25
2016-01-22	235.2
2016-01-25	235.8
2016-01-26	238.9
2016-01-27	239.35
2016-01-28	238.8
2016-01-29	238.3
2016-02-01	239.9
2016-02-02	240.55
2016-02-03	241.45
2016-02-04	243.95
2016-02-05	245.9
2016-02-15	256.15
2016-02-16	253.1
2016-02-17	255.05
2016-02-18	254.85
2016-02-19	258
2016-02-22	256.2
2016-02-23	256.3
2016-02-24	258.45
2016-02-25	261.5
2016-02-26	261.85
2016-02-29	259.4
2016-03-01	263.05
2016-03-02	259.85
2016-03-03	262.05
2016-03-04	265.6
2016-03-07	265.65
2016-03-08	266.7
2016-03-09	264.05
2016-03-10	261.9
2016-03-11	265.75
2016-03-14	262.5
2016-03-15	257.85
2016-03-16	259.45
2016-03-17	263.3
2016-03-18	263.35
2016-03-21	259.7
2016-03-22	261.4
2016-03-23	258.35
2016-03-24	255.1
2016-03-25	256.1
2016-03-28	255.05
2016-03-29	255.75
[truncated: 2,094 more rows]
