# Supplementary material for: Nickel price forecasting based onempirical mode decomposition and deep learning model with expansion mechanism
Source: PLoS One. 2026 Mar 24;21(3):e0341559. doi: 10.1371/journal.pone.0341559 (PMC13012476; doi:10.1371/journal.pone.0341559)
Supplement: S1 File — This File is the raw data for nickel price forecasts. (ZIP) [file pone.0341559.s002.zip › Raw data for nickel price forecasts/Futures price/Futures Closing Price Nickel.xlsx]

## Sheet: Sheet1
Indicator Name	Futures Closing Price (Continuous): Nickel
Frequency	Daily
2015-03-27	101080
2015-03-30	98430
2015-03-31	95040
2015-04-01	92500
2015-04-02	96160
2015-04-03	97300
2015-04-07	96420
2015-04-08	93950
2015-04-09	94300
2015-04-10	94540
2015-04-13	95230
2015-04-14	93100
2015-04-15	94730
2015-04-16	95400
2015-04-17	95850
2015-04-20	95410
2015-04-21	95880
2015-04-22	96330
2015-04-23	95860
2015-04-24	97830
2015-04-27	101490
2015-04-28	102650
2015-04-29	101020
2015-04-30	106010
2015-05-04	107580
2015-05-05	107960
2015-05-06	113380
2015-05-07	112500
2015-05-08	112300
2015-05-11	113880
2015-05-12	111600
2015-05-13	111750
2015-05-14	109400
2015-05-15	110210
2015-05-18	108610
2015-05-19	106430
2015-05-20	102340
2015-05-21	101070
2015-05-22	100070
2015-05-25	99480
2015-05-26	100010
2015-05-27	100670
2015-05-28	101130
2015-05-29	99200
2015-06-01	98040
2015-06-02	100480
2015-06-03	99280
2015-06-04	98650
2015-06-05	98550
2015-06-08	100570
2015-06-09	101020
2015-06-10	101390
2015-06-11	101450
2015-06-12	98500
2015-06-15	97550
2015-06-16	95670
2015-06-17	95170
2015-06-18	96050
2015-06-19	94390
2015-06-23	94400
2015-06-24	95520
2015-06-25	94220
2015-06-26	93220
2015-06-29	89600
2015-06-30	86600
2015-07-01	87700
2015-07-02	88600
2015-07-03	88250
2015-07-06	85700
2015-07-07	83510
2015-07-08	81010
2015-07-09	83000
2015-07-10	83770
2015-07-13	81100
2015-07-14	85400
2015-07-15	87500
2015-07-16	84740
2015-07-17	84920
2015-07-20	84770
2015-07-21	87100
2015-07-22	85350
2015-07-23	84230
2015-07-24	83200
2015-07-27	83240
2015-07-28	82450
2015-07-29	84000
2015-07-30	82300
2015-07-31	81500
2015-08-03	80010
2015-08-04	80500
2015-08-05	80820
2015-08-06	80350
2015-08-07	80300
2015-08-10	81680
2015-08-11	82500
2015-08-12	81100
2015-08-13	84000
2015-08-14	82500
2015-08-17	81400
2015-08-18	80400
2015-08-19	81080
2015-08-20	79900
2015-08-21	79600
2015-08-24	76090
2015-08-25	72850
2015-08-26	73350
2015-08-27	74640
2015-08-28	76820
2015-08-31	75190
2015-09-01	74200
2015-09-02	74900
2015-09-07	75500
2015-09-08	74450
2015-09-09	76500
2015-09-10	77000
2015-09-11	78000
2015-09-14	76800
2015-09-15	75550
2015-09-16	77710
2015-09-17	77410
2015-09-18	76740
2015-09-21	76900
2015-09-22	75880
2015-09-23	75750
2015-09-24	75790
2015-09-25	76130
2015-09-28	76380
2015-09-29	74410
2015-09-30	75510
2015-10-08	76100
2015-10-09	78300
2015-10-12	79100
2015-10-13	79010
2015-10-14	78100
2015-10-15	78600
2015-10-16	79500
2015-10-19	78550
2015-10-20	77760
2015-10-21	77690
2015-10-22	78300
2015-10-23	78980
2015-10-26	78030
2015-10-27	78610
2015-10-28	78470
2015-10-29	78450
2015-10-30	76750
2015-11-02	77000
2015-11-03	76000
2015-11-04	76000
2015-11-05	76000
2015-11-06	74000
2015-11-09	74000
2015-11-10	72900
2015-11-11	72700
2015-11-12	72600
2015-11-13	72500
2015-11-16	72700
2015-11-17	70550
2015-11-18	70880
2015-11-19	69410
2015-11-20	68480
2015-11-23	65440
2015-11-24	65050
2015-11-25	67760
2015-11-26	70170
2015-11-27	68950
2015-11-30	67500
2015-12-01	69000
2015-12-02	70050
2015-12-03	68950
2015-12-04	68150
2015-12-07	69000
2015-12-08	67660
2015-12-09	67400
2015-12-10	67400
2015-12-11	68500
2015-12-14	67900
2015-12-15	68100
2015-12-16	69000
2015-12-17	68550
2015-12-18	69170
2015-12-21	69740
2015-12-22	69480
2015-12-23	68820
2015-12-24	68100
2015-12-25	67780
2015-12-28	66660
2015-12-29	67880
2015-12-30	68710
2015-12-31	69100
2016-01-04	67790
2016-01-05	68300
2016-01-06	67650
2016-01-07	66470
2016-01-08	66630
2016-01-11	65250
2016-01-12	64510
2016-01-13	64950
2016-01-14	65760
2016-01-15	66900
2016-01-18	68100
2016-01-19	69100
2016-01-20	68250
2016-01-21	68270
2016-01-22	69210
2016-01-25	68310
2016-01-26	68060
2016-01-27	69360
2016-01-28	68600
2016-01-29	68600
2016-02-01	68000
2016-02-02	68350
2016-02-03	67790
2016-02-04	68300
2016-02-05	67780
2016-02-15	62400
2016-02-16	65940
2016-02-17	65780
2016-02-18	66030
2016-02-19	66430
2016-02-22	68100
2016-02-23	68250
2016-02-24	67800
2016-02-25	66750
2016-02-26	66920
2016-02-29	67080
2016-03-01	67100
2016-03-02	68320
2016-03-03	68070
2016-03-04	70880
2016-03-07	72500
2016-03-08	72000
2016-03-09	69180
2016-03-10	68250
2016-03-11	68160
2016-03-14	68160
2016-03-15	68000
2016-03-16	67680
2016-03-17	67930
2016-03-18	69700
2016-03-21	67430
2016-03-22	68080
2016-03-23	69000
2016-03-24	68000
2016-03-25	67850
2016-03-28	67290
2016-03-29	67700
2016-03-30	66900
2016-03-31	66000
2016-04-01	66100
2016-04-05	66100
2016-04-06	66100
2016-04-07	66100
2016-04-08	66000
2016-04-11	67350
2016-04-12	67380
2016-04-13	69480
2016-04-14	69480
2016-04-15	70000
2016-04-18	69300
2016-04-19	69560
2016-04-20	70420
2016-04-21	72270
2016-04-22	70270
2016-04-25	70540
2016-04-26	69880
2016-04-27	70450
2016-04-28	70690
2016-04-29	71030
2016-05-03	74400
2016-05-04	73150
2016-05-05	71800
2016-05-06	68910
2016-05-09	67950
2016-05-10	67900
2016-05-11	68140
2016-05-12	68700
2016-05-13	67000
2016-05-16	67180
2016-05-17	68350
2016-05-18	67500
2016-05-19	67110
2016-05-20	67490
2016-05-23	66270
2016-05-24	66000
2016-05-25	65990
2016-05-26	66300
2016-05-27	66500
2016-05-30	65990
2016-05-31	67000
2016-06-01	66010
2016-06-02	66600
2016-06-03	65860
2016-06-06	67740
2016-06-07	67400
2016-06-08	67210
2016-06-13	69000
2016-06-14	69300
2016-06-15	70000
2016-06-16	69670
2016-06-17	70420
2016-06-20	71870
2016-06-21	72000
2016-06-22	71920
2016-06-23	71190
2016-06-24	69900
2016-06-27	70850
2016-06-28	71810
2016-06-29	72620
2016-06-30	74200
2016-07-01	72930
2016-07-04	77290
2016-07-05	80000
2016-07-06	78390
2016-07-07	78330
2016-07-08	78930
2016-07-11	76800
2016-07-12	76800
2016-07-13	81390
2016-07-14	79300
2016-07-15	79300
2016-07-18	80410
2016-07-19	81720
2016-07-20	81800
2016-07-21	81830
2016-07-22	81420
2016-07-25	79970
2016-07-26	78650
2016-07-27	79170
2016-07-28	80350
2016-07-29	84280
2016-08-01	82000
2016-08-02	82800
2016-08-03	81870
2016-08-04	80150
2016-08-05	81640
2016-08-08	82200
2016-08-09	81780
2016-08-10	83380
2016-08-11	82090
2016-08-12	81000
2016-08-15	79050
2016-08-16	79880
2016-08-17	79540
2016-08-18	79780
2016-08-19	79890
2016-08-22	79000
2016-08-23	79390
2016-08-24	79370
2016-08-25	77030
2016-08-26	76950
2016-08-29	77020
2016-08-30	76750
2016-08-31	76300
2016-09-01	77560
2016-09-02	78270
2016-09-05	78680
2016-09-06	79490
2016-09-07	79380
2016-09-08	79510
2016-09-09	79850
2016-09-12	77150
2016-09-13	77900
2016-09-14	76810
2016-09-19	77600
2016-09-20	79400
2016-09-21	79240
2016-09-22	81110
2016-09-23	81260
2016-09-26	80300
2016-09-27	80830
2016-09-28	80610
2016-09-29	82000
2016-09-30	81980
2016-10-10	80350
2016-10-11	82500
2016-10-12	82500
2016-10-13	80600
2016-10-14	80200
2016-10-17	81360
2016-10-18	81220
2016-10-19	79960
2016-10-20	79930
2016-10-21	79290
2016-10-24	79660
2016-10-25	81480
2016-10-26	80570
2016-10-27	80800
2016-10-28	81500
2016-10-31	83500
2016-11-01	82000
2016-11-02	82000
2016-11-03	82000
2016-11-04	82000
2016-11-07	86920
2016-11-08	87000
2016-11-09	88500
2016-11-10	94070
2016-11-11	95600
2016-11-14	90000
2016-11-15	92900
2016-11-16	91320
2016-11-17	91400
2016-11-18	90130
2016-11-21	90770
2016-11-22	92700
2016-11-23	92000
2016-11-24	93800
2016-11-25	94360
2016-11-28	97000
2016-11-29	92800
2016-11-30	91580
2016-12-01	90000
2016-12-02	89900
2016-12-05	93150
2016-12-06	93200
2016-12-07	94700
2016-12-08	93510
2016-12-09	93300
2016-12-12	92500
2016-12-13	93300
2016-12-14	93400
2016-12-15	93900
2016-12-16	93570
2016-12-19	91810
2016-12-20	90970
2016-12-21	90910
2016-12-22	88410
2016-12-23	88530
2016-12-26	82850
2016-12-27	83850
2016-12-28	84100
2016-12-29	84700
2016-12-30	84320
2017-01-03	84210
2017-01-04	83380
2017-01-05	83750
2017-01-06	83150
2017-01-09	84650
2017-01-10	85500
2017-01-11	86030
2017-01-12	84100
2017-01-13	83800
2017-01-16	85000
2017-01-17	84560
2017-01-18	82870
2017-01-19	83550
2017-01-20	80960
2017-01-23	81840
2017-01-24	81200
2017-01-25	81000
2017-01-26	80110
2017-02-03	82210
2017-02-06	84800
2017-02-07	84800
2017-02-08	84500
2017-02-09	85200
2017-02-10	85200
2017-02-13	86020
2017-02-14	88000
2017-02-15	88000
2017-02-16	90830
2017-02-17	89750
2017-02-20	90000
2017-02-21	90980
2017-02-22	88580
2017-02-23	87300
2017-02-24	87800
2017-02-27	88820
2017-02-28	90010
2017-03-01	90400
2017-03-02	90400
2017-03-03	90400
2017-03-06	90400
2017-03-07	89900
2017-03-08	89900
2017-03-09	89900
2017-03-10	89900
2017-03-13	83610
2017-03-14	83000
2017-03-15	83800
2017-03-16	84850
2017-03-17	83750
2017-03-20	84690
2017-03-21	84050
2017-03-22	82460
2017-03-23	82900
2017-03-24	82370
2017-03-27	80140
2017-03-28	81400
2017-03-29	80610
2017-03-30	82000
2017-03-31	82500
2017-04-05	82500
2017-04-06	82500
2017-04-07	82500
2017-04-10	82500
2017-04-11	82500
2017-04-12	81880
2017-04-13	81880
2017-04-14	81880
2017-04-17	81880
2017-04-18	78530
2017-04-19	77440
2017-04-20	77860
2017-04-21	77750
2017-04-24	76930
2017-04-25	75960
2017-04-26	76160
2017-04-27	76120
2017-04-28	77140
2017-05-02	78130
2017-05-03	77560
2017-05-04	74550
2017-05-05	73000
2017-05-08	74200
2017-05-09	74700
2017-05-10	74700
2017-05-11	75500
2017-05-12	75350
2017-05-15	75600
2017-05-16	75360
2017-05-17	75450
2017-05-18	74260
2017-05-19	74700
2017-05-22	76500
2017-05-23	76630
2017-05-24	75270
2017-05-25	75180
2017-05-26	73440
2017-05-31	72000
2017-06-01	72000
2017-06-02	72070
2017-06-05	72070
2017-06-06	71500
2017-06-07	72200
2017-06-08	72200
2017-06-09	72200
2017-06-12	72800
2017-06-13	72800
2017-06-14	71300
2017-06-15	72200
2017-06-16	72650
2017-06-19	72900
2017-06-20	73880
2017-06-21	73500
2017-06-22	73350
2017-06-23	74000
2017-06-26	74040
2017-06-27	73580
2017-06-28	73900
2017-06-29	74500
2017-06-30	74250
2017-07-03	76300
2017-07-04	76300
2017-07-05	76300
2017-07-06	76300
2017-07-07	75000
2017-07-10	75000
2017-07-11	75000
2017-07-12	75000
2017-07-13	75500
2017-07-14	75500
2017-07-17	78000
2017-07-18	79480
2017-07-19	79330
2017-07-20	78500
2017-07-21	78500
2017-07-24	79440
2017-07-25	78900
2017-07-26	80800
2017-07-27	80810
2017-07-28	80600
2017-07-31	83000
2017-08-01	82750
2017-08-02	82750
2017-08-03	82750
2017-08-04	83100
2017-08-07	83100
2017-08-08	83100
2017-08-09	85600
2017-08-10	86000
2017-08-11	86000
2017-08-14	86000
2017-08-15	86000
2017-08-16	83960
2017-08-17	86480
2017-08-18	86680
2017-08-21	89580
2017-08-22	91070
2017-08-23	91060
2017-08-24	92770
2017-08-25	93140
2017-08-28	92260
2017-08-29	92860
2017-08-30	92330
2017-08-31	92440
2017-09-01	93390
2017-09-04	95050
2017-09-05	95510
2017-09-06	93730
2017-09-07	94330
2017-09-08	91810
2017-09-11	90180
2017-09-12	91000
2017-09-13	91100
2017-09-14	88050
2017-09-15	86950
2017-09-18	88290
2017-09-19	87500
2017-09-20	89700
2017-09-21	87420
2017-09-22	82920
2017-09-25	83500
2017-09-26	84090
2017-09-27	85220
2017-09-28	82800
2017-09-29	84210
2017-10-09	85510
2017-10-10	86610
2017-10-11	87870
2017-10-12	87870
2017-10-13	91100
2017-10-16	93200
2017-10-17	94440
2017-10-18	93900
2017-10-19	94050
2017-10-20	96790
2017-10-23	94930
2017-10-24	95900
2017-10-25	95060
2017-10-26	95450
2017-10-27	93190
2017-10-30	93670
2017-10-31	92960
2017-11-01	93630
2017-11-02	99240
2017-11-03	99240
2017-11-06	102200
2017-11-07	102000
2017-11-08	100290
2017-11-09	100240
2017-11-10	100240
2017-11-13	100240
2017-11-14	100240
2017-11-15	94220
2017-11-16	93200
2017-11-17	92290
2017-11-20	92300
2017-11-21	93300
2017-11-22	94080
2017-11-23	94310
2017-11-24	96230
2017-11-27	93660
2017-11-28	91730
2017-11-29	90770
2017-11-30	90160
2017-12-01	89650
2017-12-04	91460
2017-12-05	89000
2017-12-06	89000
2017-12-07	88950
2017-12-08	88800
2017-12-11	88800
2017-12-12	88800
2017-12-13	88800
2017-12-14	88800
2017-12-15	88800
2017-12-18	93110
2017-12-19	94040
2017-12-20	94490
2017-12-21	95000
2017-12-22	94940
2017-12-25	94150
2017-12-26	94630
2017-12-27	93700
2017-12-28	95650
2017-12-29	96400
2018-01-02	98120
2018-01-03	97580
2018-01-04	98110
2018-01-05	97300
2018-01-08	96900
2018-01-09	98000
2018-01-10	98890
2018-01-11	99650
2018-01-12	97860
2018-01-15	98500
2018-01-16	97390
2018-01-17	95380
2018-01-18	96000
2018-01-19	96280
2018-01-22	98180
2018-01-23	98300
2018-01-24	97300
2018-01-25	103580
2018-01-26	104040
2018-01-29	104940
2018-01-30	103160
2018-01-31	101300
2018-02-01	101500
2018-02-02	101640
2018-02-05	101640
2018-02-06	101640
2018-02-07	101640
2018-02-08	101640
2018-02-09	101640
2018-02-12	99380
2018-02-13	100400
2018-02-14	102180
2018-02-22	102200
2018-02-23	104280
2018-02-26	104830
2018-02-27	104630
2018-02-28	104000
2018-03-01	104180
2018-03-02	103940
2018-03-05	100960
2018-03-06	102000
2018-03-07	101300
2018-03-08	100290
2018-03-09	101540
2018-03-12	103450
2018-03-13	102400
2018-03-14	103500
2018-03-15	103160
2018-03-16	104030
2018-03-19	102730
2018-03-20	101800
2018-03-21	101390
2018-03-22	102000
2018-03-23	99730
2018-03-26	96290
2018-03-27	97010
2018-03-28	96490
2018-03-29	96490
2018-03-30	96490
2018-04-02	96490
2018-04-03	96490
2018-04-04	96490
2018-04-09	96490
2018-04-10	96490
2018-04-11	96490
2018-04-12	96490
2018-04-13	96490
2018-04-16	96490
2018-04-17	103080
2018-04-18	103910
2018-04-19	107270
2018-04-20	103610
2018-04-23	104110
2018-04-24	102710
2018-04-25	102790
2018-04-26	103000
2018-04-27	104470
2018-05-02	104920
2018-05-03	104350
2018-05-04	103350
2018-05-07	103900
2018-05-08	104600
2018-05-09	103410
2018-05-10	103700
2018-05-11	103600
2018-05-14	105800
2018-05-15	106200
2018-05-16	107960
2018-05-17	108040
2018-05-18	109590
2018-05-21	108780
2018-05-22	109230
2018-05-23	108660
2018-05-24	108850
2018-05-25	109910
2018-05-28	109200
2018-05-29	111610
2018-05-30	110200
2018-05-31	113940
2018-06-01	112760
2018-06-04	112760
2018-06-05	112760
2018-06-06	112760
2018-06-07	112760
2018-06-08	112760
2018-06-11	112760
2018-06-12	112760
2018-06-13	112760
2018-06-14	112760
2018-06-15	112760
2018-06-19	113640
2018-06-20	114110
2018-06-21	115540
2018-06-22	117080
2018-06-25	116850
2018-06-26	114540
2018-06-27	114560
2018-06-28	116110
2018-06-29	117690
2018-07-02	115300
2018-07-03	116060
2018-07-04	112670
2018-07-05	111700
2018-07-06	110770
2018-07-09	111460
2018-07-10	111830
2018-07-11	109050
2018-07-12	113200
2018-07-13	112300
2018-07-16	109890
2018-07-17	108860
2018-07-18	108250
2018-07-19	108990
2018-07-20	109200
2018-07-23	109010
2018-07-24	108520
2018-07-25	110290
2018-07-26	110900
2018-07-27	112000
2018-07-30	112200
2018-07-31	112400
2018-08-01	113060
2018-08-02	110190
2018-08-03	109500
2018-08-06	109500
2018-08-07	110190
2018-08-08	111380
2018-08-09	112110
2018-08-10	112190
2018-08-13	112190
2018-08-14	112190
2018-08-15	112190
2018-08-16	109040
2018-08-17	109780
2018-08-20	111830
2018-08-21	112390
2018-08-22	110670
2018-08-23	108940
2018-08-24	109600
2018-08-27	108360
2018-08-28	108820
2018-08-29	109300
2018-08-30	109820
2018-08-31	107230
2018-09-03	104800
2018-09-04	103000
2018-09-05	101800
2018-09-06	102550
2018-09-07	101050
2018-09-10	101790
2018-09-11	102420
2018-09-12	101900
2018-09-13	104000
2018-09-14	102950
2018-09-17	101900
2018-09-18	101690
2018-09-19	103100
2018-09-20	102900
2018-09-21	105050
2018-09-25	103910
2018-09-26	105510
2018-09-27	101000
2018-09-28	102000
2018-10-08	101020
2018-10-09	107080
2018-10-10	109000
2018-10-11	109000
2018-10-12	109000
2018-10-15	109000
2018-10-16	102790
2018-10-17	103510
2018-10-18	101600
2018-10-19	103900
2018-10-22	104460
2018-10-23	103100
2018-10-24	103380
2018-10-25	102140
2018-10-26	99640
2018-10-29	98310
2018-10-30	98480
2018-10-31	97680
2018-11-01	96850
2018-11-02	98720
2018-11-05	97300
2018-11-06	98320
2018-11-07	96710
2018-11-08	97240
2018-11-09	96150
2018-11-12	94590
2018-11-13	95200
2018-11-14	93800
2018-11-15	94700
2018-11-16	94000
2018-11-19	92910
2018-11-20	93600
2018-11-21	91250
2018-11-22	90650
2018-11-23	89860
2018-11-26	89100
2018-11-27	88040
2018-11-28	89010
2018-11-29	89690
2018-11-30	92360
2018-12-03	90930
2018-12-04	90930
2018-12-05	90930
2018-12-06	90200
2018-12-07	89980
2018-12-10	88600
2018-12-11	88700
2018-12-12	88700
2018-12-13	88600
2018-12-14	88600
2018-12-17	90700
2018-12-18	90670
2018-12-19	89570
2018-12-20	90140
2018-12-21	89840
2018-12-24	90440
2018-12-25	89090
2018-12-26	88160
2018-12-27	88140
2018-12-28	87860
2019-01-02	86430
2019-01-03	88400
2019-01-04	89800
2019-01-07	90690
2019-01-08	90680
2019-01-09	91150
2019-01-10	91260
2019-01-11	91400
2019-01-14	91200
2019-01-15	91800
2019-01-16	93090
2019-01-17	92050
2019-01-18	92790
2019-01-21	94350
2019-01-22	94290
2019-01-23	94210
2019-01-24	93940
2019-01-25	94560
2019-01-28	95600
2019-01-29	95110
2019-01-30	95820
2019-01-31	97100
2019-02-01	98290
2019-02-11	98290
2019-02-12	96990
2019-02-13	96990
2019-02-14	96990
2019-02-15	96990
2019-02-18	98920
2019-02-19	99640
2019-02-20	101230
2019-02-21	101520
2019-02-22	103000
2019-02-25	103080
2019-02-26	102160
2019-02-27	101690
2019-02-28	104550
2019-03-01	104800
2019-03-04	105170
2019-03-05	106750
2019-03-06	107160
2019-03-07	106260
2019-03-08	104000
2019-03-11	103460
2019-03-12	103680
2019-03-13	103000
2019-03-14	103500
2019-03-15	102100
2019-03-18	99860
2019-03-19	102250
2019-03-20	102500
2019-03-21	101990
2019-03-22	100170
2019-03-25	99040
2019-03-26	99510
2019-03-27	100650
2019-03-28	100000
2019-03-29	100430
2019-04-01	102860
2019-04-02	102050
2019-04-03	103670
2019-04-04	102800
2019-04-08	102950
2019-04-09	103070
2019-04-10	102960
2019-04-11	102600
2019-04-12	101800
2019-04-15	101510
2019-04-16	102440
2019-04-17	101250
2019-04-18	99470
2019-04-19	99690
2019-04-22	99100
2019-04-23	98900
2019-04-24	98000
2019-04-25	98020
2019-04-26	97950
2019-04-29	98380
2019-04-30	97870
2019-05-06	95540
2019-05-07	96400
2019-05-08	95900
2019-05-09	94820
2019-05-10	96450
2019-05-13	96400
2019-05-14	95580
2019-05-15	96960
2019-05-16	97780
2019-05-17	97850
2019-05-20	97430
2019-05-21	98090
2019-05-22	97570
2019-05-23	96660
2019-05-24	99890
2019-05-27	100510
2019-05-28	100150
2019-05-29	98620
2019-05-30	98090
2019-05-31	98140
2019-06-03	97130
2019-06-04	96650
2019-06-05	96630
2019-06-06	95950
2019-06-10	96420
2019-06-11	97500
2019-06-12	97300
2019-06-13	99680
2019-06-14	100100
2019-06-17	100990
2019-06-18	98930
2019-06-19	99790
2019-06-20	100220
2019-06-21	98720
2019-06-24	98800
2019-06-25	99900
2019-06-26	100340
2019-06-27	101340
2019-06-28	101030
2019-07-01	99450
2019-07-02	97360
2019-07-03	96990
2019-07-04	97500
2019-07-05	97790
2019-07-08	99990
2019-07-09	99650
2019-07-10	102300
2019-07-11	103300
2019-07-12	103200
2019-07-15	105700
2019-07-16	109460
2019-07-17	111040
2019-07-18	116860
2019-07-19	118070
2019-07-22	113170
2019-07-23	112610
2019-07-24	111870
2019-07-25	109700
2019-07-26	110910
2019-07-29	109050
2019-07-30	112100
2019-07-31	112110
2019-08-01	112190
2019-08-02	114490
2019-08-05	117400
2019-08-06	118000
2019-08-07	115920
2019-08-08	124130
2019-08-09	125260
2019-08-12	120230
2019-08-13	123600
2019-08-14	123000
2019-08-15	123010
2019-08-16	125980
2019-08-19	125910
2019-08-20	123380
2019-08-21	123790
2019-08-22	122880
2019-08-23	123830
2019-08-26	124030
2019-08-27	125470
2019-08-28	125800
2019-08-29	127180
2019-08-30	131800
2019-09-02	131800
2019-09-03	139700
2019-09-04	146560
2019-09-05	142580
2019-09-06	137990
2019-09-09	140930
2019-09-10	144000
2019-09-11	143800
2019-09-12	144300
2019-09-16	139000
2019-09-17	134980
2019-09-18	136330
2019-09-19	136300
2019-09-20	138250
2019-09-23	138710
2019-09-24	138530
2019-09-25	136100
2019-09-26	136690
2019-09-27	137910
2019-09-30	137900
2019-10-08	137180
2019-10-09	137050
2019-10-10	138000
2019-10-11	137830
2019-10-14	137780
2019-10-15	134010
2019-10-16	133820
2019-10-17	130180
2019-10-18	131010
2019-10-21	128690
2019-10-22	128860
2019-10-23	132500
2019-10-24	135940
2019-10-25	136580
2019-10-28	135730
2019-10-29	135160
2019-10-30	137050
2019-10-31	137150
2019-11-01	137650
2019-11-04	137470
2019-11-05	134350
2019-11-06	134080
2019-11-07	135790
2019-11-08	135290
2019-11-11	135200
2019-11-12	129450
2019-11-13	130800
2019-11-14	132200
2019-11-15	127000
2019-11-18	122080
2019-11-19	117940
2019-11-20	115280
2019-11-21	115550
2019-11-22	114570
2019-11-25	114770
2019-11-26	115250
2019-11-27	114470
2019-11-28	112400
2019-11-29	109020
2019-12-02	108790
2019-12-03	109070
2019-12-04	104720
2019-12-05	104270
2019-12-06	106250
2019-12-09	104480
2019-12-10	104750
2019-12-11	107800
2019-12-12	110200
2019-12-13	109700
2019-12-16	110900
2019-12-17	111210
2019-12-18	108600
2019-12-19	110650
2019-12-20	111500
2019-12-23	113460
2019-12-24	112440
2019-12-25	111620
2019-12-26	111900
2019-12-27	109420
2019-12-30	111050
2019-12-31	110190
2020-01-02	110430
2020-01-03	107030
2020-01-06	107340
2020-01-07	108530
2020-01-08	108190
2020-01-09	110730
2020-01-10	111130
2020-01-13	112400
2020-01-14	108500
2020-01-15	108250
2020-01-16	110830
2020-01-17	108140
2020-01-20	107970
2020-01-21	107310
2020-01-22	108060
2020-01-23	105430
2020-02-03	101690
2020-02-04	103940
2020-02-05	104470
2020-02-06	104550
2020-02-07	104530
2020-02-10	103900
2020-02-11	105740
2020-02-12	104440
2020-02-13	104800
2020-02-14	104010
2020-02-17	104450
2020-02-18	104710
2020-02-19	103450
2020-02-20	103710
2020-02-21	102050
2020-02-24	102330
2020-02-25	102250
2020-02-26	100280
2020-02-27	100300
2020-02-28	97670
2020-03-02	101680
2020-03-03	101950
2020-03-04	101920
2020-03-05	102510
2020-03-06	102210
2020-03-09	98890
2020-03-10	103250
2020-03-11	101670
2020-03-12	99660
2020-03-13	99100
2020-03-16	98680
2020-03-17	99000
2020-03-18	94600
2020-03-19	94590
2020-03-20	95430
2020-03-23	91520
2020-03-24	91200
2020-03-25	91550
2020-03-26	91280
2020-03-27	93280
2020-03-30	93000
2020-03-31	92000
2020-04-01	92510
2020-04-02	93300
2020-04-03	92520
2020-04-07	93320
2020-04-08	95130
2020-04-09	94660
2020-04-10	98090
2020-04-13	96590
2020-04-14	96700
2020-04-15	97050
2020-04-16	95500
2020-04-17	98690
2020-04-20	101750
2020-04-21	100830
2020-04-22	97850
2020-04-23	99400
2020-04-24	99220
2020-04-27	101200
2020-04-28	100340
2020-04-29	99720
2020-04-30	99040
2020-05-06	101020
2020-05-07	101530
2020-05-08	101130
2020-05-11	101110
2020-05-12	100640
2020-05-13	100850
2020-05-14	100870
2020-05-15	99100
2020-05-18	99630
2020-05-19	101900
2020-05-20	102280
2020-05-21	104860
2020-05-22	99610
2020-05-25	100470
2020-05-26	100680
2020-05-27	99760
2020-05-28	100350
2020-05-29	99700
2020-06-01	102700
2020-06-02	102660
2020-06-03	102960
2020-06-04	101450
2020-06-05	103100
2020-06-08	103400
2020-06-09	104150
2020-06-10	102780
2020-06-11	101370
2020-06-12	101700
2020-06-15	99990
2020-06-16	103280
2020-06-17	103300
2020-06-18	102960
2020-06-19	104050
2020-06-22	101860
2020-06-23	101310
2020-06-24	101410
2020-06-29	102280
2020-06-30	102390
2020-07-01	101600
2020-07-02	102500
2020-07-03	104900
2020-07-06	106070
2020-07-07	106200
2020-07-08	106530
2020-07-09	106630
2020-07-10	104460
2020-07-13	107450
2020-07-14	108220
2020-07-15	107850
2020-07-16	105670
2020-07-17	105860
2020-07-20	105150
2020-07-21	105470
2020-07-22	106290
2020-07-23	105840
2020-07-24	107300
2020-07-27	109640
2020-07-28	108570
2020-07-29	109320
2020-07-30	111010
2020-07-31	112140
2020-08-03	108650
2020-08-04	110340
2020-08-05	112260
2020-08-06	113930
2020-08-07	114210
2020-08-10	112570
2020-08-11	111300
2020-08-12	111700
2020-08-13	111700
2020-08-14	113550
2020-08-17	115200
2020-08-18	115700
2020-08-19	116050
2020-08-20	115720
2020-08-21	115170
2020-08-24	116820
2020-08-25	116960
2020-08-26	119080
2020-08-27	118820
2020-08-28	119690
2020-08-31	122800
2020-09-01	122370
2020-09-02	121640
2020-09-03	119150
2020-09-04	118880
2020-09-07	118530
2020-09-08	118990
2020-09-09	115340
2020-09-10	115630
2020-09-11	115300
2020-09-14	118300
2020-09-15	118200
2020-09-16	117160
2020-09-17	115280
2020-09-18	116580
2020-09-21	113850
2020-09-22	112880
2020-09-23	112430
2020-09-24	111720
2020-09-25	113130
2020-09-28	112950
2020-09-29	113450
2020-09-30	110990
2020-10-09	115220
2020-10-12	116460
2020-10-13	116500
2020-10-14	116400
2020-10-15	117200
2020-10-16	119290
2020-10-19	119130
2020-10-20	120060
2020-10-21	121500
2020-10-22	119530
2020-10-23	119540
2020-10-26	117610
2020-10-27	119050
2020-10-28	124530
2020-10-29	121280
2020-10-30	115800
2020-11-02	115060
2020-11-03	115590
2020-11-04	115780
2020-11-05	116150
2020-11-06	115530
2020-11-09	117440
2020-11-10	116700
2020-11-11	117800
2020-11-12	118550
2020-11-13	117900
2020-11-16	119500
2020-11-17	115780
2020-11-18	115850
2020-11-19	116130
2020-11-20	116380
2020-11-23	119160
2020-11-24	120480
2020-11-25	119150
2020-11-26	120200
2020-11-27	122130
2020-11-30	120980
2020-12-01	118610
2020-12-02	118920
2020-12-03	116700
2020-12-04	117340
2020-12-07	120000
2020-12-08	120840
2020-12-09	120580
2020-12-10	123290
2020-12-11	128500
2020-12-14	134500
2020-12-15	130600
2020-12-16	129050
2020-12-17	130080
2020-12-18	131190
2020-12-21	132190
2020-12-22	125110
2020-12-23	123140
2020-12-24	124390
2020-12-25	126920
2020-12-28	127140
2020-12-29	126650
2020-12-30	124910
2020-12-31	120690
2021-01-04	127610
2021-01-05	129100
2021-01-06	129300
2021-01-07	133000
2021-01-08	132020
2021-01-11	127850
2021-01-12	128260
2021-01-13	131000
2021-01-14	132460
2021-01-15	133200
2021-01-18	134820
2021-01-19	133410
2021-01-20	133900
2021-01-21	135500
2021-01-22	133060
2021-01-25	135560
2021-01-26	133610
2021-01-27	133330
2021-01-28	130920
2021-01-29	130080
2021-02-01	132050
2021-02-02	130470
2021-02-03	128500
2021-02-04	129990
2021-02-05	132200
2021-02-08	133350
2021-02-09	134970
2021-02-10	135810
2021-02-18	138220
2021-02-19	143760
2021-02-22	145960
2021-02-23	145000
2021-02-24	142060
2021-02-25	145100
2021-02-26	141500
2021-03-01	138930
2021-03-02	137680
2021-03-03	137950
2021-03-04	130320
2021-03-05	121990
2021-03-08	122140
2021-03-09	119110
2021-03-10	120260
2021-03-11	122440
2021-03-12	121790
2021-03-15	118500
2021-03-16	120380
2021-03-17	120000
2021-03-18	120330
2021-03-19	120340
2021-03-22	122400
2021-03-23	124370
2021-03-24	120560
2021-03-25	119640
2021-03-26	122870
2021-03-29	123400
2021-03-30	123190
2021-03-31	119800
2021-04-01	120900
2021-04-02	123600
2021-04-06	125000
2021-04-07	126060
2021-04-08	126410
2021-04-09	125820
2021-04-12	121950
2021-04-13	121000
2021-04-14	122000
2021-04-15	121110
2021-04-16	123360
2021-04-19	121320
2021-04-20	120890
2021-04-21	120810
2021-04-22	119770
2021-04-23	120310
2021-04-26	123360
2021-04-27	126710
2021-04-28	127370
2021-04-29	130280
2021-04-30	131100
2021-05-06	132570
2021-05-07	133400
2021-05-10	132550
2021-05-11	130560
2021-05-12	133590
2021-05-13	128900
2021-05-14	129000
2021-05-17	130500
2021-05-18	134450
2021-05-19	132810
2021-05-20	128290
2021-05-21	124270
2021-05-24	123970
2021-05-25	125240
2021-05-26	125300
2021-05-27	126220
2021-05-28	132170
2021-05-31	132070
2021-06-01	134530
2021-06-02	133200
2021-06-03	132920
2021-06-04	130970
2021-06-07	129440
2021-06-08	130100
2021-06-09	133110
2021-06-10	130700
2021-06-11	134540
2021-06-15	131810
2021-06-16	128260
2021-06-17	127720
2021-06-18	128300
2021-06-21	128900
2021-06-22	132750
2021-06-23	133700
2021-06-24	134820
2021-06-25	137570
2021-06-28	137580
2021-06-29	135560
2021-06-30	138070
2021-07-01	134270
2021-07-02	134100
2021-07-05	136760
2021-07-06	138100
2021-07-07	136120
2021-07-08	137400
2021-07-09	140250
2021-07-12	139500
2021-07-13	140300
2021-07-14	139700
2021-07-15	139390
2021-07-16	141370
2021-07-19	142390
2021-07-20	138830
2021-07-21	136830
2021-07-22	139020
2021-07-23	143260
2021-07-26	145720
2021-07-27	144840
2021-07-28	146520
2021-07-29	147510
2021-07-30	147130
2021-08-02	146540
2021-08-03	142570
2021-08-04	143830
2021-08-05	142610
2021-08-06	145430
2021-08-09	140600
2021-08-10	140760
2021-08-11	141540
2021-08-12	147860
2021-08-13	148500
2021-08-16	145580
2021-08-17	145840
2021-08-18	142310
2021-08-19	141220
2021-08-20	140010
2021-08-23	141590
2021-08-24	142310
2021-08-25	144430
2021-08-26	142200
2021-08-27	143480
2021-08-30	148790
2021-08-31	150580
2021-09-01	150080
2021-09-02	148200
2021-09-03	146640
2021-09-06	146900
2021-09-07	145760
2021-09-08	148780
2021-09-09	151300
2021-09-10	154100
2021-09-13	150110
2021-09-14	148000
2021-09-15	147900
2021-09-16	145040
2021-09-17	143490
2021-09-22	144030
2021-09-23	145590
2021-09-24	145800
2021-09-27	142470
2021-09-28	141060
2021-09-29	141960
2021-09-30	138600
2021-10-08	143160
2021-10-11	146550
2021-10-12	145000
2021-10-13	144200
2021-10-14	145800
2021-10-15	149900
2021-10-18	150990
2021-10-19	151040
2021-10-20	149580
2021-10-21	155880
2021-10-22	151330
2021-10-25	149880
2021-10-26	152560
2021-10-27	148340
2021-10-28	146180
2021-10-29	145550
2021-11-01	143300
2021-11-02	143570
2021-11-03	146140
2021-11-04	142860
2021-11-05	142550
2021-11-08	142480
2021-11-09	144990
2021-11-10	142940
2021-11-11	145540
2021-11-12	145980
2021-11-15	144500
2021-11-16	143500
2021-11-17	143020
2021-11-18	141020
2021-11-19	147440
2021-11-22	148530
2021-11-23	152750
2021-11-24	153430
2021-11-25	154610
2021-11-26	150440
2021-11-29	149680
2021-11-30	149000
2021-12-01	149020
2021-12-02	147620
2021-12-03	149050
2021-12-06	145860
2021-12-07	147050
2021-12-08	148100
2021-12-09	146320
2021-12-10	145400
2021-12-13	145200
2021-12-14	143100
2021-12-15	142300
2021-12-16	143320
2021-12-17	145750
2021-12-20	142600
2021-12-21	144980
2021-12-22	146550
2021-12-23	149400
2021-12-24	149000
2021-12-27	148200
2021-12-28	149370
2021-12-29	149660
2021-12-30	150910
2021-12-31	152970
2022-01-04	153240
2022-01-05	152650
2022-01-06	151170
2022-01-07	154170
2022-01-10	156550
2022-01-11	160670
2022-01-12	165500
2022-01-13	163200
2022-01-14	167000
2022-01-17	162700
2022-01-18	164170
2022-01-19	163760
2022-01-20	176280
2022-01-21	178040
2022-01-24	174610
2022-01-25	164850
2022-01-26	166390
2022-01-27	165820
2022-01-28	166740
2022-02-07	173100
2022-02-08	174800
2022-02-09	172500
2022-02-10	177800
2022-02-11	175200
2022-02-14	178740
2022-02-15	172100
2022-02-16	173420
2022-02-17	173010
2022-02-18	177890
2022-02-21	179530
2022-02-22	179620
2022-02-23	176270
2022-02-24	180240
2022-02-25	176320
2022-02-28	179260
2022-03-01	178120
2022-03-02	182040
2022-03-03	190000
2022-03-04	189510
2022-03-07	213250
2022-03-08	227110
2022-03-09	254360
2022-03-10	221000
2022-03-11	225350
2022-03-14	217560
2022-03-15	220000
2022-03-16	235200
2022-03-17	219440
2022-03-18	219620
2022-03-21	205670
2022-03-22	206780
2022-03-23	212000
2022-03-24	245740
2022-03-25	264200
2022-03-28	224480
2022-03-29	223800
2022-03-30	230710
2022-03-31	217700
2022-04-01	218340
2022-04-06	224720
2022-04-07	214370
2022-04-08	219240
2022-04-11	211800
2022-04-12	214290
2022-04-13	222860
2022-04-14	224900
2022-04-15	230800
2022-04-18	232140
2022-04-19	239830
2022-04-20	233780
2022-04-21	235930
2022-04-22	238580
2022-04-25	221030
2022-04-26	222450
2022-04-27	229540
2022-04-28	228910
2022-04-29	236500
2022-05-05	226580
2022-05-06	218000
2022-05-09	216300
2022-05-10	208570
2022-05-11	215830
2022-05-12	208500
2022-05-13	212000
2022-05-16	212000
2022-05-17	204450
2022-05-18	198860
2022-05-19	205770
2022-05-20	212800
2022-05-23	207750
2022-05-24	206020
2022-05-25	202930
2022-05-26	203970
2022-05-27	211080
2022-05-30	221090
2022-05-31	220680
2022-06-01	217030
2022-06-02	221180
2022-06-06	223880
2022-06-07	224800
2022-06-08	228560
2022-06-09	223100
2022-06-10	219010
2022-06-13	209390
2022-06-14	209160
2022-06-15	204100
2022-06-16	200650
2022-06-17	197000
2022-06-20	195290
2022-06-21	198690
2022-06-22	191900
2022-06-23	187140
2022-06-24	172310
2022-06-27	179480
2022-06-28	181620
2022-06-29	176610
2022-06-30	181400
2022-07-01	172420
2022-07-04	175250
2022-07-05	179880
2022-07-06	183000
2022-07-07	177700
2022-07-08	175700
2022-07-11	179600
2022-07-12	180100
2022-07-13	184700
2022-07-14	172000
2022-07-15	162000
2022-07-18	153290
2022-07-19	154880
2022-07-20	165820
2022-07-21	167420
2022-07-22	168200
2022-07-25	170680
2022-07-26	180960
2022-07-27	173060
2022-07-28	175970
2022-07-29	181500
2022-08-01	188250
2022-08-02	185310
2022-08-03	181530
2022-08-04	179000
2022-08-05	182200
2022-08-08	173800
2022-08-09	172500
2022-08-10	169400
2022-08-11	179880
2022-08-12	183500
2022-08-15	176500
2022-08-16	173600
2022-08-17	172680
2022-08-18	169670
2022-08-19	171580
2022-08-22	178500
2022-08-23	177270
2022-08-24	173690
2022-08-25	177390
2022-08-26	175710
2022-08-29	168130
2022-08-30	168100
2022-08-31	175050
2022-09-01	168300
2022-09-02	165930
2022-09-05	173230
2022-09-06	177410
2022-09-07	175800
2022-09-08	178230
2022-09-09	191200
2022-09-13	192200
2022-09-14	190000
2022-09-15	190390
2022-09-16	186860
2022-09-19	189600
2022-09-20	195010
2022-09-21	202000
2022-09-22	196800
2022-09-23	192570
2022-09-26	187500
2022-09-27	187330
2022-09-28	181900
2022-09-29	182970
2022-09-30	188410
2022-10-10	181930
2022-10-11	185390
2022-10-12	183010
2022-10-13	183000
2022-10-14	188350
2022-10-17	187000
2022-10-18	180100
2022-10-19	184310
2022-10-20	188160
2022-10-21	181400
2022-10-24	187220
2022-10-25	189160
2022-10-26	189200
2022-10-27	186960
2022-10-28	184710
2022-10-31	182400
2022-11-01	193000
2022-11-02	194770
2022-11-03	194000
2022-11-04	194990
2022-11-07	193800
2022-11-08	194790
2022-11-09	195100
2022-11-10	203790
2022-11-11	209380
2022-11-14	201610
2022-11-15	208200
2022-11-16	206370
2022-11-17	202520
2022-11-18	200200
2022-11-21	197130
2022-11-22	198230
2022-11-23	198610
2022-11-24	198360
2022-11-25	199620
2022-11-28	193250
2022-11-29	197800
2022-11-30	204900
2022-12-01	205510
2022-12-02	205780
2022-12-05	210520
2022-12-06	210540
2022-12-07	209800
2022-12-08	222110
2022-12-09	226020
2022-12-12	224480
2022-12-13	231000
2022-12-14	226390
2022-12-15	223890
2022-12-16	215610
2022-12-19	213730
2022-12-20	215280
2022-12-21	217780
2022-12-22	220640
2022-12-23	219710
2022-12-26	220910
2022-12-27	230300
2022-12-28	231040
2022-12-29	232190
2022-12-30	235100
2023-01-03	233040
2023-01-04	232450
2023-01-05	225550
2023-01-06	216700
2023-01-09	219110
2023-01-10	213300
2023-01-11	216870
2023-01-12	208350
2023-01-13	215000
2023-01-16	200000
2023-01-17	204800
2023-01-18	205670
2023-01-19	214420
2023-01-20	223130
2023-01-30	223600
2023-01-31	226290
2023-02-01	229840
2023-02-02	222690
2023-02-03	225900
2023-02-06	217800
2023-02-07	215480
2023-02-08	216180
2023-02-09	214570
2023-02-10	224000
2023-02-13	215500
2023-02-14	212000
2023-02-15	210100
2023-02-16	205000
2023-02-17	203100
2023-02-20	204500
2023-02-21	210210
2023-02-22	207050
2023-02-23	205430
2023-02-24	203370
2023-02-27	198870
2023-02-28	200520
2023-03-01	198370
2023-03-02	191010
2023-03-03	190080
2023-03-06	191000
2023-03-07	191000
2023-03-08	188380
2023-03-09	188400
2023-03-10	181800
2023-03-13	179500
2023-03-14	179000
2023-03-15	178300
2023-03-16	173890
2023-03-17	175960
2023-03-20	174860
2023-03-21	173510
2023-03-22	177310
2023-03-23	173060
2023-03-24	181410
2023-03-27	177940
2023-03-28	182500
2023-03-29	182780
2023-03-30	180800
2023-03-31	178700
2023-04-03	185280
2023-04-04	182760
2023-04-06	180430
2023-04-07	185610
2023-04-10	185200
2023-04-11	186500
2023-04-12	187500
2023-04-13	186850
2023-04-14	190200
2023-04-17	195500
2023-04-18	188720
2023-04-19	195910
2023-04-20	195680
2023-04-21	189510
2023-04-24	186220
2023-04-25	187750
2023-04-26	185360
2023-04-27	185520
2023-04-28	189100
2023-05-04	193570
2023-05-05	190480
2023-05-08	191120
2023-05-09	186700
2023-05-10	185110
2023-05-11	175500
2023-05-12	174000
2023-05-15	177800
2023-05-16	165500
2023-05-17	165300
2023-05-18	165450
2023-05-19	167300
2023-05-22	166310
2023-05-23	162500
2023-05-24	167070
2023-05-25	169080
2023-05-26	168110
2023-05-29	167190
2023-05-30	169120
2023-05-31	161290
2023-06-01	164390
2023-06-02	166940
2023-06-05	162680
2023-06-06	163000
2023-06-07	163700
2023-06-08	163390
2023-06-09	166420
[truncated: 343 more rows]
