# Supplementary material for: Nickel price forecasting based onempirical mode decomposition and deep learning model with expansion mechanism
Source: PLoS One. 2026 Mar 24;21(3):e0341559. doi: 10.1371/journal.pone.0341559 (PMC13012476; doi:10.1371/journal.pone.0341559)
Supplement: S1 File — This File is the raw data for nickel price forecasts. (ZIP) [file pone.0341559.s002.zip › Raw data for nickel price forecasts/Futures price/Futures Closing Price Silver.xlsx]

## Sheet: Sheet1
Indicator Name	Futures Closing Price (Active Contract): Silver
Frequency	Daily
2012-05-10	6140
2012-05-11	6002
2012-05-14	5976
2012-05-15	5842
2012-05-16	5647
2012-05-17	5763
2012-05-18	5863
2012-05-21	5940
2012-05-22	5890
2012-05-23	5791
2012-05-24	5832
2012-05-25	5904
2012-05-28	5986
2012-05-29	5962
2012-05-30	5801
2012-05-31	5851
2012-06-01	5832
2012-06-04	5949
2012-06-05	5931
2012-06-06	6088
2012-06-07	6134
2012-06-08	5935
2012-06-11	6062
2012-06-12	5989
2012-06-13	6083
2012-06-14	6080
2012-06-15	6070
2012-06-18	6010
2012-06-19	6061
2012-06-20	6010
2012-06-21	5911
2012-06-25	5716
2012-06-26	5791
2012-06-27	5745
2012-06-28	5736
2012-06-29	5751
2012-07-02	5796
2012-07-03	5908
2012-07-04	5948
2012-07-05	5994
2012-07-06	5872
2012-07-09	5808
2012-07-10	5798
2012-07-11	5775
2012-07-12	5743
2012-07-13	5828
2012-07-16	5828
2012-07-17	5830
2012-07-18	5811
2012-07-19	5822
2012-07-20	5799
2012-07-23	5761
2012-07-24	5794
2012-07-25	5740
2012-07-26	5872
2012-07-27	5927
2012-07-30	5893
2012-07-31	6024
2012-08-01	5990
2012-08-02	5896
2012-08-03	5862
2012-08-06	5952
2012-08-07	5966
2012-08-08	5955
2012-08-09	6020
2012-08-10	5976
2012-08-13	5995
2012-08-14	5976
2012-08-15	5953
2012-08-16	5952
2012-08-17	6031
2012-08-20	6019
2012-08-21	6148
2012-08-22	6260
2012-08-23	6526
2012-08-24	6487
2012-08-27	6631
2012-08-28	6566
2012-08-29	6620
2012-08-30	6573
2012-08-31	6494
2012-09-03	6820
2012-09-04	6876
2012-09-05	6879
2012-09-06	7043
2012-09-07	6874
2012-09-10	7213
2012-09-11	7188
2012-09-12	7183
2012-09-13	7056
2012-09-14	7384
2012-09-17	7352
2012-09-18	7289
2012-09-19	7435
2012-09-20	7307
2012-09-21	7409
2012-09-24	7165
2012-09-25	7159
2012-09-26	7150
2012-09-27	7234
2012-09-28	7378
2012-10-08	7107
2012-10-09	7105
2012-10-10	7078
2012-10-11	7120
2012-10-12	7081
2012-10-15	6884
2012-10-16	6868
2012-10-17	6863
2012-10-18	6883
2012-10-19	6759
2012-10-22	6746
2012-10-23	6718
2012-10-24	6739
2012-10-25	6807
2012-10-26	6680
2012-10-29	6721
2012-10-30	6708
2012-10-31	6719
2012-11-01	6834
2012-11-02	6752
2012-11-05	6520
2012-11-06	6567
2012-11-07	6754
2012-11-08	6681
2012-11-09	6772
2012-11-12	6819
2012-11-13	6732
2012-11-14	6816
2012-11-15	6782
2012-11-16	6728
2012-11-19	6786
2012-11-20	6882
2012-11-21	6845
2012-11-22	6884
2012-11-23	6926
2012-11-26	7036
2012-11-27	7029
2012-11-28	6967
2012-11-29	6881
2012-11-30	6978
2012-12-03	6815
2012-12-04	6716
2012-12-05	6737
2012-12-06	6640
2012-12-07	6689
2012-12-10	6744
2012-12-11	6711
2012-12-12	6709
2012-12-13	6601
2012-12-14	6583
2012-12-17	6780
2012-12-18	6876
2012-12-19	6709
2012-12-20	6604
2012-12-21	6334
2012-12-24	6402
2012-12-25	6317
2012-12-26	6328
2012-12-27	6359
2012-12-28	6417
2012-12-31	6427
2013-01-04	6226
2013-01-07	6392
2013-01-08	6371
2013-01-09	6429
2013-01-10	6425
2013-01-11	6469
2013-01-14	6479
2013-01-15	6545
2013-01-16	6599
2013-01-17	6580
2013-01-18	6663
2013-01-21	6651
2013-01-22	6694
2013-01-23	6686
2013-01-24	6602
2013-01-25	6573
2013-01-28	6503
2013-01-29	6516
2013-01-30	6538
2013-01-31	6666
2013-02-01	6556
2013-02-04	6607
2013-02-05	6618
2013-02-06	6597
2013-02-07	6602
2013-02-08	6552
2013-02-18	6270
2013-02-19	6275
2013-02-20	6207
2013-02-21	5992
2013-02-22	6046
2013-02-25	6044
2013-02-26	6045
2013-02-27	6112
2013-02-28	6080
2013-03-01	5992
2013-03-04	6028
2013-03-05	6089
2013-03-06	6062
2013-03-07	6074
2013-03-08	6044
2013-03-11	6090
2013-03-12	6045
2013-03-13	6085
2013-03-14	6014
2013-03-15	6030
2013-03-18	5979
2013-03-19	6020
2013-03-20	6019
2013-03-21	6016
2013-03-22	6044
2013-03-25	5984
2013-03-26	5971
2013-03-27	5842
2013-03-28	5932
2013-03-29	5832
2013-04-01	5737
2013-04-02	5764
2013-04-03	5547
2013-04-08	5627
2013-04-09	5661
2013-04-10	5765
2013-04-11	5659
2013-04-12	5672
2013-04-15	5334
2013-04-16	4853
2013-04-17	4764
2013-04-18	4710
2013-04-19	4788
2013-04-22	4735
2013-04-23	4587
2013-04-24	4690
2013-04-25	4693
2013-04-26	4885
2013-05-02	4742
2013-05-03	4854
2013-05-06	4845
2013-05-07	4802
2013-05-08	4882
2013-05-09	4928
2013-05-10	4919
2013-05-13	4846
2013-05-14	4851
2013-05-15	4701
2013-05-16	4656
2013-05-17	4632
2013-05-20	4422
2013-05-21	4664
2013-05-22	4650
2013-05-23	4579
2013-05-24	4603
2013-05-27	4644
2013-05-28	4611
2013-05-29	4544
2013-05-30	4633
2013-05-31	4668
2013-06-03	4601
2013-06-04	4625
2013-06-05	4627
2013-06-06	4582
2013-06-07	4633
2013-06-13	4493
2013-06-14	4465
2013-06-17	4492
2013-06-18	4473
2013-06-19	4464
2013-06-20	4293
2013-06-21	4082
2013-06-24	3998
2013-06-25	4022
2013-06-26	3856
2013-06-27	3838
2013-06-28	3839
2013-07-01	4034
2013-07-02	4038
2013-07-03	4006
2013-07-04	4008
2013-07-05	3918
2013-07-08	3826
2013-07-09	3940
2013-07-10	3904
2013-07-11	4076
2013-07-12	4031
2013-07-15	4050
2013-07-16	4044
2013-07-17	4049
2013-07-18	3939
2013-07-19	3942
2013-07-22	4052
2013-07-23	4088
2013-07-24	4100
2013-07-25	4059
2013-07-26	4056
2013-07-29	3960
2013-07-30	3951
2013-07-31	3990
2013-08-01	3941
2013-08-02	3887
2013-08-05	3991
2013-08-06	3945
2013-08-07	3918
2013-08-08	3972
2013-08-09	4046
2013-08-12	4259
2013-08-13	4355
2013-08-14	4308
2013-08-15	4431
2013-08-16	4628
2013-08-19	4650
2013-08-20	4533
2013-08-21	4597
2013-08-22	4592
2013-08-23	4645
2013-08-26	4904
2013-08-27	4914
2013-08-28	5062
2013-08-29	4848
2013-08-30	4760
2013-09-02	4903
2013-09-03	4882
2013-09-04	4847
2013-09-05	4717
2013-09-06	4719
2013-09-09	4821
2013-09-10	4738
2013-09-11	4684
2013-09-12	4606
2013-09-13	4415
2013-09-16	4414
2013-09-17	4455
2013-09-18	4419
2013-09-23	4396
2013-09-24	4392
2013-09-25	4409
2013-09-26	4398
2013-09-27	4362
2013-09-30	4400
2013-10-08	4532
2013-10-09	4516
2013-10-10	4437
2013-10-11	4367
2013-10-14	4331
2013-10-15	4279
2013-10-16	4329
2013-10-17	4281
2013-10-18	4430
2013-10-21	4496
2013-10-22	4477
2013-10-23	4578
2013-10-24	4584
2013-10-25	4512
2013-10-28	4517
2013-10-29	4534
2013-10-30	4563
2013-10-31	4483
2013-11-01	4412
2013-11-04	4375
2013-11-05	4374
2013-11-06	4387
2013-11-07	4416
2013-11-08	4385
2013-11-11	4325
2013-11-12	4300
2013-11-13	4233
2013-11-14	4257
2013-11-15	4242
2013-11-18	4244
2013-11-19	4184
2013-11-20	4227
2013-11-21	4146
2013-11-22	4146
2013-11-25	4098
2013-11-26	4169
2013-11-27	4169
2013-11-28	4150
2013-11-29	4147
2013-12-02	4170
2013-12-03	4078
2013-12-04	4063
2013-12-05	4114
2013-12-06	4122
2013-12-09	4152
2013-12-10	4232
2013-12-11	4276
2013-12-12	4281
2013-12-13	4102
2013-12-16	4116
2013-12-17	4219
2013-12-18	4205
2013-12-19	4138
2013-12-20	4059
2013-12-23	4101
2013-12-24	4076
2013-12-25	4102
2013-12-26	4099
2013-12-27	4196
2013-12-30	4159
2013-12-31	4099
2014-01-02	4213
2014-01-03	4213
2014-01-06	4194
2014-01-07	4193
2014-01-08	4088
2014-01-09	4050
2014-01-10	4084
2014-01-13	4144
2014-01-14	4178
2014-01-15	4142
2014-01-16	4139
2014-01-17	4143
2014-01-20	4178
2014-01-21	4152
2014-01-22	4090
2014-01-23	4073
2014-01-24	4124
2014-01-27	4102
2014-01-28	4102
2014-01-29	4085
2014-01-30	4061
2014-02-07	4096
2014-02-10	4149
2014-02-11	4133
2014-02-12	4135
2014-02-13	4136
2014-02-14	4249
2014-02-17	4440
2014-02-18	4412
2014-02-19	4432
2014-02-20	4388
2014-02-21	4394
2014-02-24	4408
2014-02-25	4409
2014-02-26	4441
2014-02-27	4283
2014-02-28	4282
2014-03-03	4334
2014-03-04	4288
2014-03-05	4287
2014-03-06	4282
2014-03-07	4332
2014-03-10	4165
2014-03-11	4194
2014-03-12	4234
2014-03-13	4275
2014-03-14	4269
2014-03-17	4306
2014-03-18	4244
2014-03-19	4211
2014-03-20	4192
2014-03-21	4170
2014-03-24	4152
2014-03-25	4141
2014-03-26	4164
2014-03-27	4128
2014-03-28	4139
2014-03-31	4128
2014-04-01	4117
2014-04-02	4125
2014-04-03	4139
2014-04-04	4121
2014-04-08	4164
2014-04-09	4155
2014-04-10	4157
2014-04-11	4148
2014-04-14	4166
2014-04-15	4109
2014-04-16	4064
2014-04-17	4057
2014-04-18	4051
2014-04-21	3990
2014-04-22	4011
2014-04-23	4017
2014-04-24	4028
2014-04-25	4070
2014-04-28	4104
2014-04-29	4076
2014-04-30	4065
2014-05-05	4096
2014-05-06	4097
2014-05-07	4102
2014-05-08	4055
2014-05-09	4056
2014-05-12	4080
2014-05-13	4094
2014-05-14	4116
2014-05-15	4136
2014-05-16	4086
2014-05-19	4116
2014-05-20	4092
2014-05-21	4113
2014-05-22	4131
2014-05-23	4128
2014-05-26	4121
2014-05-27	4086
2014-05-28	4066
2014-05-29	4021
2014-05-30	4055
2014-06-03	4038
2014-06-04	4036
2014-06-05	4041
2014-06-06	4070
2014-06-09	4057
2014-06-10	4053
2014-06-11	4074
2014-06-12	4058
2014-06-13	4121
2014-06-16	4156
2014-06-17	4118
2014-06-18	4125
2014-06-19	4164
2014-06-20	4335
2014-06-23	4357
2014-06-24	4360
2014-06-25	4339
2014-06-26	4335
2014-06-27	4346
2014-06-30	4319
2014-07-01	4332
2014-07-02	4342
2014-07-03	4328
2014-07-04	4353
2014-07-07	4286
2014-07-08	4310
2014-07-09	4323
2014-07-10	4334
2014-07-11	4421
2014-07-14	4353
2014-07-15	4327
2014-07-16	4298
2014-07-17	4312
2014-07-18	4337
2014-07-21	4335
2014-07-22	4328
2014-07-23	4341
2014-07-24	4321
2014-07-25	4270
2014-07-28	4296
2014-07-29	4292
2014-07-30	4289
2014-07-31	4307
2014-08-01	4275
2014-08-04	4289
2014-08-05	4274
2014-08-06	4212
2014-08-07	4237
2014-08-08	4253
2014-08-11	4229
2014-08-12	4238
2014-08-13	4237
2014-08-14	4215
2014-08-15	4216
2014-08-18	4133
2014-08-19	4122
2014-08-20	4108
2014-08-21	4098
2014-08-22	4122
2014-08-25	4114
2014-08-26	4146
2014-08-27	4132
2014-08-28	4169
2014-08-29	4162
2014-09-01	4152
2014-09-02	4123
2014-09-03	4111
2014-09-04	4108
2014-09-05	4105
2014-09-09	4092
2014-09-10	4114
2014-09-11	4098
2014-09-12	4057
2014-09-15	4058
2014-09-16	4066
2014-09-17	4081
2014-09-18	4045
2014-09-19	4053
2014-09-22	3810
2014-09-23	3777
2014-09-24	3808
2014-09-25	3751
2014-09-26	3822
2014-09-29	3816
2014-09-30	3829
2014-10-08	3799
2014-10-09	3836
2014-10-10	3822
2014-10-13	3858
2014-10-14	3845
2014-10-15	3795
2014-10-16	3832
2014-10-17	3824
2014-10-20	3832
2014-10-21	3840
2014-10-22	3843
2014-10-23	3799
2014-10-24	3809
2014-10-27	3789
2014-10-28	3791
2014-10-29	3807
2014-10-30	3720
2014-10-31	3584
2014-11-03	3463
2014-11-04	3465
2014-11-05	3335
2014-11-06	3241
2014-11-07	3240
2014-11-10	3324
2014-11-11	3305
2014-11-12	3344
2014-11-13	3325
2014-11-14	3243
2014-11-17	3440
2014-11-18	3427
2014-11-19	3429
2014-11-20	3405
2014-11-21	3429
2014-11-24	3452
2014-11-25	3472
2014-11-26	3462
2014-11-27	3436
2014-11-28	3375
2014-12-01	3229
2014-12-02	3455
2014-12-03	3462
2014-12-04	3481
2014-12-05	3501
2014-12-08	3464
2014-12-09	3502
2014-12-10	3638
2014-12-11	3636
2014-12-12	3655
2014-12-15	3648
2014-12-16	3492
2014-12-17	3442
2014-12-18	3474
2014-12-19	3475
2014-12-22	3493
2014-12-23	3414
2014-12-24	3429
2014-12-25	3414
2014-12-26	3450
2014-12-29	3475
2014-12-30	3456
2014-12-31	3522
2015-01-05	3507
2015-01-06	3554
2015-01-07	3554
2015-01-08	3548
2015-01-09	3555
2015-01-12	3601
2015-01-13	3616
2015-01-14	3608
2015-01-15	3573
2015-01-16	3642
2015-01-19	3767
2015-01-20	3770
2015-01-21	3890
2015-01-22	3819
2015-01-23	3859
2015-01-26	3849
2015-01-27	3815
2015-01-28	3806
2015-01-29	3766
2015-01-30	3573
2015-02-02	3632
2015-02-03	3669
2015-02-04	3645
2015-02-05	3675
2015-02-06	3673
2015-02-09	3595
2015-02-10	3618
2015-02-11	3618
2015-02-12	3585
2015-02-13	3631
2015-02-16	3686
2015-02-17	3672
2015-02-25	3590
2015-02-26	3601
2015-02-27	3606
2015-03-02	3631
2015-03-03	3586
2015-03-04	3558
2015-03-05	3539
2015-03-06	3532
2015-03-09	3470
2015-03-10	3424
2015-03-11	3450
2015-03-12	3453
2015-03-13	3442
2015-03-16	3469
2015-03-17	3443
2015-03-18	3420
2015-03-19	3502
2015-03-20	3516
2015-03-23	3634
2015-03-24	3670
2015-03-25	3652
2015-03-26	3692
2015-03-27	3667
2015-03-30	3615
2015-03-31	3556
2015-04-01	3565
2015-04-02	3619
2015-04-03	3595
2015-04-07	3613
2015-04-08	3616
2015-04-09	3504
2015-04-10	3498
2015-04-13	3537
2015-04-14	3501
2015-04-15	3510
2015-04-16	3551
2015-04-17	3523
2015-04-20	3553
2015-04-21	3486
2015-04-22	3506
2015-04-23	3452
2015-04-24	3475
2015-04-27	3472
2015-04-28	3598
2015-04-29	3599
2015-04-30	3599
2015-05-04	3564
2015-05-05	3580
2015-05-06	3597
2015-05-07	3615
2015-05-08	3627
2015-05-11	3630
2015-05-12	3604
2015-05-13	3680
2015-05-14	3768
2015-05-15	3784
2015-05-18	3852
2015-05-19	3802
2015-05-20	3687
2015-05-21	3716
2015-05-22	3721
2015-05-25	3704
2015-05-26	3657
2015-05-27	3665
2015-05-28	3657
2015-05-29	3655
2015-06-01	3647
2015-06-02	3664
2015-06-03	3668
2015-06-04	3619
2015-06-05	3564
2015-06-08	3572
2015-06-09	3566
2015-06-10	3574
2015-06-11	3558
2015-06-12	3562
2015-06-15	3554
2015-06-16	3577
2015-06-17	3543
2015-06-18	3586
2015-06-19	3573
2015-06-23	3547
2015-06-24	3505
2015-06-25	3494
2015-06-26	3456
2015-06-29	3480
2015-06-30	3446
2015-07-01	3437
2015-07-02	3429
2015-07-03	3464
2015-07-06	3439
2015-07-07	3439
2015-07-08	3236
2015-07-09	3381
2015-07-10	3385
2015-07-13	3384
2015-07-14	3348
2015-07-15	3350
2015-07-16	3299
2015-07-17	3282
2015-07-20	3259
2015-07-21	3255
2015-07-22	3241
2015-07-23	3256
2015-07-24	3219
2015-07-27	3239
2015-07-28	3221
2015-07-29	3235
2015-07-30	3223
2015-07-31	3219
2015-08-03	3246
2015-08-04	3208
2015-08-05	3199
2015-08-06	3208
2015-08-07	3242
2015-08-10	3263
2015-08-11	3361
2015-08-12	3526
2015-08-13	3513
2015-08-14	3501
2015-08-17	3460
2015-08-18	3448
2015-08-19	3419
2015-08-20	3485
2015-08-21	3499
2015-08-24	3427
2015-08-25	3367
2015-08-26	3318
2015-08-27	3280
2015-08-28	3339
2015-08-31	3332
2015-09-01	3333
2015-09-02	3324
2015-09-07	3319
2015-09-08	3323
2015-09-09	3332
2015-09-10	3333
2015-09-11	3328
2015-09-14	3302
2015-09-15	3287
2015-09-16	3307
2015-09-17	3366
2015-09-18	3394
2015-09-21	3419
2015-09-22	3407
2015-09-23	3357
2015-09-24	3368
2015-09-25	3391
2015-09-28	3354
2015-09-29	3286
2015-09-30	3292
2015-10-08	3467
2015-10-09	3469
2015-10-12	3489
2015-10-13	3448
2015-10-14	3478
2015-10-15	3477
2015-10-16	3449
2015-10-19	3435
2015-10-20	3440
2015-10-21	3418
2015-10-22	3433
2015-10-23	3468
2015-10-26	3435
2015-10-27	3438
2015-10-28	3453
2015-10-29	3437
2015-10-30	3406
2015-11-02	3390
2015-11-03	3385
2015-11-04	3364
2015-11-05	3318
2015-11-06	3323
2015-11-09	3288
2015-11-10	3258
2015-11-11	3262
2015-11-12	3255
2015-11-13	3250
2015-11-16	3278
2015-11-17	3280
2015-11-18	3286
2015-11-19	3288
2015-11-20	3296
2015-11-23	3220
2015-11-24	3223
2015-11-25	3248
2015-11-26	3258
2015-11-27	3229
2015-11-30	3202
2015-12-01	3241
2015-12-02	3236
2015-12-03	3206
2015-12-04	3235
2015-12-07	3320
2015-12-08	3281
2015-12-09	3278
2015-12-10	3274
2015-12-11	3279
2015-12-14	3260
2015-12-15	3241
2015-12-16	3252
2015-12-17	3269
2015-12-18	3254
2015-12-21	3308
2015-12-22	3314
2015-12-23	3305
2015-12-24	3319
2015-12-25	3329
2015-12-28	3304
2015-12-29	3313
2015-12-30	3309
2015-12-31	3290
2016-01-04	3305
2016-01-05	3313
2016-01-06	3314
2016-01-07	3357
2016-01-08	3356
2016-01-11	3349
2016-01-12	3288
2016-01-13	3274
2016-01-14	3312
2016-01-15	3294
2016-01-18	3301
2016-01-19	3317
2016-01-20	3315
2016-01-21	3331
2016-01-22	3323
2016-01-25	3323
2016-01-26	3360
2016-01-27	3365
2016-01-28	3352
2016-01-29	3333
2016-02-01	3343
2016-02-02	3338
2016-02-03	3341
2016-02-04	3388
2016-02-05	3389
2016-02-15	3470
2016-02-16	3463
2016-02-17	3466
2016-02-18	3455
2016-02-19	3472
2016-02-22	3446
2016-02-23	3444
2016-02-24	3441
2016-02-25	3433
2016-02-26	3408
2016-02-29	3312
2016-03-01	3346
2016-03-02	3330
2016-03-03	3347
2016-03-04	3426
2016-03-07	3481
2016-03-08	3450
2016-03-09	3396
2016-03-10	3391
2016-03-11	3434
2016-03-14	3433
2016-03-15	3395
2016-03-16	3404
2016-03-17	3438
2016-03-18	3521
2016-03-21	3470
2016-03-22	3516
2016-03-23	3469
2016-03-24	3409
2016-03-25	3410
2016-03-28	3406
2016-03-29	3393
2016-03-30	3424
2016-03-31	3406
2016-04-01	3421
2016-04-05	3370
2016-04-06	3371
2016-04-07	3377
2016-04-08	3380
2016-04-11	3418
2016-04-12	3467
2016-04-13	3483
2016-04-14	3485
2016-04-15	3492
2016-04-18	3484
2016-04-19	3646
2016-04-20	3679
2016-04-21	3811
2016-04-22	3708
2016-04-25	3693
2016-04-26	3671
2016-04-27	3774
2016-04-28	3757
2016-04-29	3831
2016-05-03	3827
2016-05-04	3745
2016-05-05	3761
2016-05-06	3730
2016-05-09	3828
2016-05-10	3768
2016-05-11	3806
2016-05-12	3822
2016-05-13	3788
2016-05-16	3834
2016-05-17	3817
2016-05-18	3788
2016-05-19	3700
2016-05-20	3678
2016-05-23	3650
2016-05-24	3622
2016-05-25	3623
2016-05-26	3665
2016-05-27	3630
2016-05-30	3565
2016-05-31	3586
2016-06-01	3590
2016-06-02	3593
2016-06-03	3601
2016-06-06	3667
2016-06-07	3677
2016-06-08	3712
2016-06-13	3847
2016-06-14	3848
2016-06-15	3869
2016-06-16	3935
2016-06-17	3836
2016-06-20	3841
2016-06-21	3850
2016-06-22	3809
2016-06-23	3811
2016-06-24	3901
2016-06-27	3925
2016-06-28	3909
2016-06-29	4056
2016-06-30	4064
2016-07-01	4230
2016-07-04	4419
2016-07-05	4427
2016-07-06	4511
2016-07-07	4455
2016-07-08	4340
2016-07-11	4506
2016-07-12	4517
2016-07-13	4523
2016-07-14	4491
2016-07-15	4466
2016-07-18	4395
2016-07-19	4392
2016-07-20	4358
2016-07-21	4273
2016-07-22	4333
2016-07-25	4297
2016-07-26	4332
2016-07-27	4326
2016-07-28	4499
2016-07-29	4442
2016-08-01	4530
2016-08-02	4531
2016-08-03	4569
2016-08-04	4451
2016-08-05	4496
2016-08-08	4341
2016-08-09	4342
2016-08-10	4462
2016-08-11	4428
2016-08-12	4418
2016-08-15	4377
2016-08-16	4410
2016-08-17	4357
2016-08-18	4382
2016-08-19	4367
2016-08-22	4204
2016-08-23	4232
2016-08-24	4209
2016-08-25	4144
2016-08-26	4148
2016-08-29	4129
2016-08-30	4160
2016-08-31	4164
2016-09-01	4172
2016-09-02	4209
2016-09-05	4317
2016-09-06	4345
2016-09-07	4416
2016-09-08	4412
2016-09-09	4351
2016-09-12	4248
2016-09-13	4280
2016-09-14	4265
2016-09-19	4284
2016-09-20	4302
2016-09-21	4345
2016-09-22	4385
2016-09-23	4394
2016-09-26	4342
2016-09-27	4335
2016-09-28	4258
2016-09-29	4269
2016-09-30	4266
2016-10-10	3981
2016-10-11	4015
2016-10-12	3987
2016-10-13	3992
2016-10-14	3981
2016-10-17	3986
2016-10-18	4033
2016-10-19	4024
2016-10-20	4044
2016-10-21	4000
2016-10-24	4030
2016-10-25	4058
2016-10-26	4080
2016-10-27	4059
2016-10-28	4057
2016-10-31	4080
2016-11-01	4102
2016-11-02	4193
2016-11-03	4171
2016-11-04	4111
2016-11-07	4116
2016-11-08	4144
2016-11-09	4264
2016-11-10	4273
2016-11-11	4452
2016-11-14	4138
2016-11-15	4140
2016-11-16	4158
2016-11-17	4139
2016-11-18	4101
2016-11-21	4131
2016-11-22	4166
2016-11-23	4159
2016-11-24	4129
2016-11-25	4119
2016-11-28	4211
2016-11-29	4179
2016-11-30	4155
2016-12-01	4147
2016-12-02	4144
2016-12-05	4165
2016-12-06	4172
2016-12-07	4169
2016-12-08	4250
2016-12-09	4238
2016-12-12	4244
2016-12-13	4275
2016-12-14	4273
2016-12-15	4231
2016-12-16	4112
2016-12-19	4116
2016-12-20	4003
2016-12-21	4041
2016-12-22	3990
2016-12-23	3995
2016-12-26	3979
2016-12-27	4039
2016-12-28	4042
2016-12-29	4087
2016-12-30	4113
2017-01-03	4078
2017-01-04	4130
2017-01-05	4137
2017-01-06	4075
2017-01-09	4109
2017-01-10	4126
2017-01-11	4161
2017-01-12	4150
2017-01-13	4114
2017-01-16	4145
2017-01-17	4134
2017-01-18	4139
2017-01-19	4103
2017-01-20	4102
2017-01-23	4128
2017-01-24	4117
2017-01-25	4075
2017-01-26	4025
2017-02-03	4095
2017-02-06	4150
2017-02-07	4162
2017-02-08	4163
2017-02-09	4170
2017-02-10	4150
2017-02-13	4229
2017-02-14	4233
2017-02-15	4220
2017-02-16	4226
2017-02-17	4227
2017-02-20	4209
2017-02-21	4228
2017-02-22	4224
2017-02-23	4221
2017-02-24	4274
2017-02-27	4327
2017-02-28	4308
2017-03-01	4279
2017-03-02	4295
2017-03-03	4159
2017-03-06	4168
2017-03-07	4165
2017-03-08	4126
2017-03-09	4070
2017-03-10	4030
2017-03-13	4067
2017-03-14	4044
2017-03-15	4050
2017-03-16	4150
2017-03-17	4142
2017-03-20	4155
2017-03-21	4142
2017-03-22	4175
2017-03-23	4167
2017-03-24	4150
2017-03-27	4200
2017-03-28	4202
2017-03-29	4201
2017-03-30	4205
2017-03-31	4192
2017-04-05	4209
2017-04-06	4208
2017-04-07	4259
2017-04-10	4154
2017-04-11	4157
2017-04-12	4223
2017-04-13	4257
2017-04-14	4263
2017-04-17	4272
2017-04-18	4239
2017-04-19	4198
2017-04-20	4200
2017-04-21	4161
2017-04-24	4139
2017-04-25	4150
2017-04-26	4120
2017-04-27	4115
2017-04-28	4110
2017-05-02	4037
2017-05-03	4035
2017-05-04	3933
2017-05-05	3923
2017-05-08	3934
2017-05-09	3916
2017-05-10	4002
2017-05-11	4030
2017-05-12	4053
2017-05-15	4085
2017-05-16	4110
2017-05-17	4116
2017-05-18	4104
2017-05-19	4096
2017-05-22	4110
2017-05-23	4134
2017-05-24	4097
2017-05-25	4125
2017-05-26	4125
2017-05-31	4103
2017-06-01	4094
2017-06-02	4067
2017-06-05	4134
2017-06-06	4164
2017-06-07	4169
2017-06-08	4163
2017-06-09	4100
2017-06-12	4062
2017-06-13	4038
2017-06-14	4055
2017-06-15	4041
2017-06-16	4038
2017-06-19	4018
2017-06-20	4023
2017-06-21	4008
2017-06-22	4043
2017-06-23	4054
2017-06-26	4049
2017-06-27	4033
2017-06-28	4055
2017-06-29	4058
2017-06-30	4013
2017-07-03	4006
2017-07-04	3898
2017-07-05	3901
2017-07-06	3885
2017-07-07	3864
2017-07-10	3671
2017-07-11	3732
2017-07-12	3788
2017-07-13	3819
2017-07-14	3769
2017-07-17	3844
2017-07-18	3849
2017-07-19	3859
2017-07-20	3853
2017-07-21	3882
2017-07-24	3880
2017-07-25	3888
2017-07-26	3857
2017-07-27	3912
2017-07-28	3904
2017-07-31	3916
2017-08-01	3922
2017-08-02	3916
2017-08-03	3889
2017-08-04	3911
2017-08-07	3823
2017-08-08	3813
2017-08-09	3863
2017-08-10	3973
2017-08-11	3983
2017-08-14	4013
2017-08-15	3951
2017-08-16	3906
2017-08-17	4003
2017-08-18	3985
2017-08-21	3974
2017-08-22	3967
2017-08-23	3967
2017-08-24	3968
2017-08-25	3964
2017-08-28	3985
2017-08-29	4027
2017-08-30	3996
2017-08-31	3990
2017-09-01	4002
2017-09-04	4062
2017-09-05	4059
2017-09-06	4054
2017-09-07	4035
2017-09-08	4053
2017-09-11	3994
2017-09-12	3989
2017-09-13	3987
2017-09-14	3973
2017-09-15	3979
2017-09-18	3968
2017-09-19	3919
2017-09-20	3924
2017-09-21	3867
2017-09-22	3866
2017-09-25	3862
2017-09-26	3918
2017-09-27	3884
2017-09-28	3864
2017-09-29	3874
2017-10-09	3895
2017-10-10	3901
2017-10-11	3892
2017-10-12	3899
2017-10-13	3912
2017-10-16	3935
2017-10-17	3910
2017-10-18	3901
2017-10-19	3888
2017-10-20	3903
2017-10-23	3878
2017-10-24	3890
2017-10-25	3869
2017-10-26	3880
2017-10-27	3832
2017-10-30	3841
2017-10-31	3848
2017-11-01	3842
2017-11-02	3876
2017-11-03	3881
2017-11-06	3856
2017-11-07	3887
2017-11-08	3877
2017-11-09	3887
2017-11-10	3884
2017-11-13	3865
2017-11-14	3869
2017-11-15	3870
2017-11-16	3869
2017-11-17	3875
2017-11-20	3893
2017-11-21	3988
2017-11-22	3985
2017-11-23	3986
2017-11-24	3991
2017-11-27	3984
2017-11-28	3986
2017-11-29	3956
2017-11-30	3886
2017-12-01	3862
2017-12-04	3852
2017-12-05	3840
2017-12-06	3800
2017-12-07	3756
2017-12-08	3728
2017-12-11	3744
2017-12-12	3733
2017-12-13	3725
2017-12-14	3799
2017-12-15	3781
2017-12-18	3800
2017-12-19	3806
2017-12-20	3800
2017-12-21	3797
2017-12-22	3797
2017-12-25	3841
2017-12-26	3844
2017-12-27	3858
2017-12-28	3891
2017-12-29	3883
2018-01-02	3902
2018-01-03	3897
2018-01-04	3885
2018-01-05	3890
2018-01-08	3891
2018-01-09	3896
2018-01-10	3873
2018-01-11	3885
2018-01-12	3890
2018-01-15	3926
2018-01-16	3907
2018-01-17	3876
2018-01-18	3852
2018-01-19	3834
2018-01-22	3838
2018-01-23	3847
2018-01-24	3836
2018-01-25	3916
2018-01-26	3889
2018-01-29	3875
2018-01-30	3823
2018-01-31	3832
2018-02-01	3830
2018-02-02	3824
2018-02-05	3729
2018-02-06	3767
2018-02-07	3731
2018-02-08	3674
2018-02-09	3687
2018-02-12	3690
2018-02-13	3712
2018-02-14	3718
2018-02-22	3675
2018-02-23	3696
2018-02-26	3726
2018-02-27	3719
2018-02-28	3684
2018-03-01	3675
2018-03-02	3683
2018-03-05	3697
2018-03-06	3688
2018-03-07	3711
2018-03-08	3704
2018-03-09	3687
2018-03-12	3687
2018-03-13	3681
2018-03-14	3693
2018-03-15	3685
2018-03-16	3668
2018-03-19	3633
2018-03-20	3645
2018-03-21	3638
2018-03-22	3682
2018-03-23	3692
2018-03-26	3684
2018-03-27	3696
2018-03-28	3656
2018-03-29	3602
2018-03-30	3618
2018-04-02	3631
2018-04-03	3650
2018-04-04	3639
2018-04-09	3636
2018-04-10	3640
2018-04-11	3655
2018-04-12	3663
2018-04-13	3635
2018-04-16	3656
2018-04-17	3666
2018-04-18	3680
2018-04-19	3764
2018-04-20	3750
2018-04-23	3735
2018-04-24	3682
2018-04-25	3676
2018-04-26	3670
2018-04-27	3658
2018-05-02	3626
2018-05-03	3743
2018-05-04	3746
2018-05-07	3754
2018-05-08	3757
2018-05-09	3749
2018-05-10	3764
2018-05-11	3782
2018-05-14	3777
2018-05-15	3738
2018-05-16	3716
2018-05-17	3714
2018-05-18	3729
2018-05-21	3712
2018-05-22	3730
2018-05-23	3741
2018-05-24	3736
2018-05-25	3750
2018-05-28	3728
2018-05-29	3725
2018-05-30	3725
2018-05-31	3756
2018-06-01	3739
2018-06-04	3734
2018-06-05	3730
2018-06-06	3744
2018-06-07	3760
2018-06-08	3753
2018-06-11	3797
2018-06-12	3799
2018-06-13	3792
2018-06-14	3857
2018-06-15	3867
2018-06-19	3733
2018-06-20	3726
2018-06-21	3723
2018-06-22	3755
2018-06-25	3747
2018-06-26	3754
2018-06-27	3752
2018-06-28	3741
2018-06-29	3745
2018-07-02	3743
2018-07-03	3742
2018-07-04	3753
2018-07-05	3748
2018-07-06	3748
2018-07-09	3755
2018-07-10	3745
2018-07-11	3737
2018-07-12	3728
2018-07-13	3729
2018-07-16	3722
2018-07-17	3713
2018-07-18	3665
2018-07-19	3670
2018-07-20	3673
2018-07-23	3687
2018-07-24	3681
2018-07-25	3698
2018-07-26	3701
2018-07-27	3686
2018-07-30	3688
2018-07-31	3698
2018-08-01	3694
2018-08-02	3687
2018-08-03	3679
2018-08-06	3692
2018-08-07	3692
2018-08-08	3682
2018-08-09	3683
2018-08-10	3678
2018-08-13	3676
2018-08-14	3638
2018-08-15	3616
2018-08-16	3529
2018-08-17	3538
2018-08-20	3552
2018-08-21	3553
2018-08-22	3542
2018-08-23	3522
2018-08-24	3530
2018-08-27	3543
2018-08-28	3553
2018-08-29	3526
2018-08-30	3527
2018-08-31	3515
2018-09-03	3483
2018-09-04	3448
2018-09-05	3396
2018-09-06	3410
2018-09-07	3409
2018-09-10	3407
2018-09-11	3423
2018-09-12	3408
2018-09-13	3422
2018-09-14	3429
2018-09-17	3408
2018-09-18	3416
2018-09-19	3418
2018-09-20	3458
2018-09-21	3495
2018-09-25	3473
2018-09-26	3504
2018-09-27	3505
2018-09-28	3470
2018-10-08	3519
2018-10-09	3516
2018-10-10	3515
2018-10-11	3508
2018-10-12	3539
2018-10-15	3568
2018-10-16	3562
2018-10-17	3561
2018-10-18	3529
2018-10-19	3562
2018-10-22	3560
2018-10-23	3568
2018-10-24	3595
2018-10-25	3608
2018-10-26	3584
2018-10-29	3579
2018-10-30	3545
2018-10-31	3526
2018-11-01	3520
2018-11-02	3593
2018-11-05	3595
2018-11-06	3593
2018-11-07	3575
2018-11-08	3572
2018-11-09	3549
2018-11-12	3509
2018-11-13	3499
2018-11-14	3489
2018-11-15	3512
2018-11-16	3528
2018-11-19	3539
2018-11-20	3541
2018-11-21	3535
2018-11-22	3555
2018-11-23	3537
2018-11-26	3524
2018-11-27	3502
2018-11-28	3495
2018-11-29	3533
2018-11-30	3531
2018-12-03	3529
2018-12-04	3539
2018-12-05	3533
2018-12-06	3534
2018-12-07	3539
2018-12-10	3582
2018-12-11	3574
2018-12-12	3571
2018-12-13	3587
2018-12-14	3572
2018-12-17	3564
2018-12-18	3571
2018-12-19	3583
2018-12-20	3569
2018-12-21	3591
2018-12-24	3592
2018-12-25	3593
2018-12-26	3616
2018-12-27	3638
2018-12-28	3700
2019-01-02	3711
2019-01-03	3762
2019-01-04	3779
2019-01-07	3778
2019-01-08	3744
2019-01-09	3743
2019-01-10	3751
2019-01-11	3732
2019-01-14	3714
2019-01-15	3715
2019-01-16	3710
2019-01-17	3706
2019-01-18	3711
2019-01-21	3661
2019-01-22	3644
2019-01-23	3668
2019-01-24	3651
2019-01-25	3652
2019-01-28	3720
2019-01-29	3733
2019-01-30	3746
2019-01-31	3743
2019-02-01	3749
2019-02-11	3727
2019-02-12	3736
2019-02-13	3728
2019-02-14	3698
2019-02-15	3707
2019-02-18	3742
2019-02-19	3734
2019-02-20	3759
2019-02-21	3736
2019-02-22	3720
2019-02-25	3735
2019-02-26	3714
2019-02-27	3708
2019-02-28	3674
2019-03-01	3657
2019-03-04	3574
2019-03-05	3548
2019-03-06	3573
2019-03-07	3558
2019-03-08	3578
2019-03-11	3602
2019-03-12	3614
2019-03-13	3617
2019-03-14	3589
2019-03-15	3596
2019-03-18	3597
2019-03-19	3610
2019-03-20	3602
2019-03-21	3649
2019-03-22	3641
2019-03-25	3635
2019-03-26	3631
2019-03-27	3615
2019-03-28	3589
2019-03-29	3526
2019-04-01	3546
2019-04-02	3549
2019-04-03	3567
2019-04-04	3570
2019-04-08	3578
2019-04-09	3591
2019-04-10	3586
2019-04-11	3576
2019-04-12	3540
2019-04-15	3519
2019-04-16	3531
2019-04-17	3531
2019-04-18	3522
2019-04-19	3529
2019-04-22	3547
2019-04-23	3524
2019-04-24	3500
2019-04-25	3526
2019-04-26	3547
2019-04-29	3541
2019-04-30	3534
2019-05-06	3532
2019-05-07	3541
2019-05-08	3607
2019-05-09	3600
2019-05-10	3591
2019-05-13	3593
2019-05-14	3628
2019-05-15	3611
2019-05-16	3621
2019-05-17	3577
2019-05-20	3556
2019-05-21	3560
2019-05-22	3558
2019-05-23	3572
2019-05-24	3584
2019-05-27	3583
2019-05-28	3576
2019-05-29	3559
2019-05-30	3555
2019-05-31	3576
2019-06-03	3584
2019-06-04	3617
2019-06-05	3631
2019-06-06	3639
2019-06-10	3629
2019-06-11	3599
2019-06-12	3640
2019-06-13	3633
2019-06-14	3678
2019-06-17	3636
2019-06-18	3647
2019-06-19	3651
2019-06-20	3713
2019-06-21	3711
2019-06-24	3720
2019-06-25	3742
2019-06-26	3698
2019-06-27	3691
2019-06-28	3691
2019-07-01	3653
2019-07-02	3669
2019-07-03	3716
2019-07-04	3690
2019-07-05	3691
2019-07-08	3665
2019-07-09	3660
2019-07-10	3657
2019-07-11	3690
2019-07-12	3667
2019-07-15	3693
2019-07-16	3731
2019-07-17	3784
2019-07-18	3866
2019-07-19	3976
2019-07-22	3951
2019-07-23	3951
2019-07-24	3980
2019-07-25	3977
2019-07-26	3966
2019-07-29	3963
2019-07-30	3977
2019-07-31	3971
2019-08-01	3869
2019-08-02	3913
2019-08-05	4067
2019-08-06	4040
2019-08-07	4124
2019-08-08	4209
2019-08-09	4191
2019-08-12	4168
2019-08-13	4309
2019-08-14	4170
2019-08-15	4230
2019-08-16	4231
2019-08-19	4194
2019-08-20	4183
2019-08-21	4196
2019-08-22	4207
2019-08-23	4208
2019-08-26	4392
2019-08-27	4422
2019-08-28	4546
2019-08-29	4640
2019-08-30	4561
2019-09-02	4561
2019-09-03	4609
2019-09-04	4807
2019-09-05	4829
2019-09-06	4570
2019-09-09	4469
2019-09-10	4425
2019-09-11	4485
2019-09-12	4460
2019-09-16	4401
2019-09-17	4389
2019-09-18	4415
2019-09-19	4378
2019-09-20	4413
2019-09-23	4529
2019-09-24	4583
2019-09-25	4578
2019-09-26	4445
2019-09-27	4330
2019-09-30	4275
2019-10-08	4297
2019-10-09	4429
2019-10-10	4374
2019-10-11	4355
2019-10-14	4313
2019-10-15	4325
2019-10-16	4254
2019-10-17	4291
2019-10-18	4302
2019-10-21	4342
2019-10-22	4310
2019-10-23	4321
2019-10-24	4309
2019-10-25	4418
2019-10-28	4426
2019-10-29	4346
2019-10-30	4366
2019-10-31	4366
2019-11-01	4400
2019-11-04	4398
2019-11-05	4373
2019-11-06	4249
2019-11-07	4271
2019-11-08	4114
2019-11-11	4091
2019-11-12	4072
2019-11-13	4150
2019-11-14	4152
2019-11-15	4118
2019-11-18	4116
2019-11-19	4185
2019-11-20	4170
2019-11-21	4163
2019-11-22	4161
2019-11-25	4111
2019-11-26	4129
2019-11-27	4148
2019-11-28	4134
2019-11-29	4135
2019-12-02	4127
2019-12-03	4128
2019-12-04	4249
2019-12-05	4174
2019-12-06	4148
2019-12-09	4080
2019-12-10	4082
2019-12-11	4083
2019-12-12	4128
2019-12-13	4103
2019-12-16	4151
2019-12-17	4155
2019-12-18	4159
2019-12-19	4143
2019-12-20	4168
2019-12-23	4230
2019-12-24	4275
2019-12-25	4371
2019-12-26	4426
2019-12-27	4395
2019-12-30	4400
2019-12-31	4446
2020-01-02	4377
2020-01-03	4452
2020-01-06	4515
2020-01-07	4439
2020-01-08	4530
2020-01-09	4350
2020-01-10	4339
2020-01-13	4352
2020-01-14	4271
2020-01-15	4306
2020-01-16	4317
2020-01-17	4335
2020-01-20	4331
2020-01-21	4370
2020-01-22	4286
2020-01-23	4288
2020-02-03	4337
2020-02-04	4318
2020-02-05	4318
2020-02-06	4304
2020-02-07	4317
2020-02-10	4310
2020-02-11	4317
2020-02-12	4255
2020-02-13	4283
2020-02-14	4293
2020-02-17	4332
2020-02-18	4339
2020-02-19	4442
2020-02-20	4457
2020-02-21	4512
2020-02-24	4546
2020-02-25	4449
2020-02-26	4402
2020-02-27	4387
2020-02-28	4164
2020-03-02	4095
2020-03-03	4071
2020-03-04	4155
2020-03-05	4146
2020-03-06	4177
2020-03-09	4000
2020-03-10	4086
2020-03-11	4090
2020-03-12	3996
2020-03-13	3791
2020-03-16	3561
2020-03-17	3211
2020-03-18	3003
2020-03-19	2937
2020-03-20	3132
2020-03-23	3121
2020-03-24	3335
2020-03-25	3538
2020-03-26	3514
2020-03-27	3564
2020-03-30	3364
2020-03-31	3433
2020-04-01	3402
2020-04-02	3491
2020-04-03	3553
2020-04-07	3764
2020-04-08	3690
2020-04-09	3700
2020-04-10	3727
2020-04-13	3705
2020-04-14	3778
2020-04-15	3708
2020-04-16	3778
2020-04-17	3681
2020-04-20	3677
2020-04-21	3698
2020-04-22	3549
2020-04-23	3699
2020-04-24	3713
2020-04-27	3674
2020-04-28	3600
2020-04-29	3664
2020-04-30	3696
2020-05-06	3672
2020-05-07	3652
2020-05-08	3777
2020-05-11	3782
2020-05-12	3762
2020-05-13	3785
2020-05-14	3792
2020-05-15	3962
2020-05-18	4201
2020-05-19	4190
2020-05-20	4329
2020-05-21	4214
2020-05-22	4150
2020-05-25	4167
2020-05-26	4288
2020-05-27	4225
2020-05-28	4291
2020-05-29	4306
2020-06-01	4515
2020-06-02	4481
2020-06-03	4388
2020-06-04	4299
2020-06-05	4325
2020-06-08	4311
2020-06-09	4297
2020-06-10	4333
2020-06-11	4364
2020-06-12	4297
2020-06-15	4191
2020-06-16	4221
2020-06-17	4259
2020-06-18	4261
2020-06-19	4287
2020-06-22	4363
2020-06-23	4322
2020-06-24	4356
2020-06-29	4335
2020-06-30	4346
2020-07-01	4436
2020-07-02	4357
2020-07-03	4376
2020-07-06	4379
2020-07-07	4388
2020-07-08	4429
2020-07-09	4536
2020-07-10	4450
2020-07-13	4580
2020-07-14	4575
2020-07-15	4611
2020-07-16	4594
2020-07-17	4544
2020-07-20	4599
2020-07-21	4851
2020-07-22	5123
2020-07-23	5400
[truncated: 1,042 more rows]
