# Supplementary material for: Nickel price forecasting based onempirical mode decomposition and deep learning model with expansion mechanism
Source: PLoS One. 2026 Mar 24;21(3):e0341559. doi: 10.1371/journal.pone.0341559 (PMC13012476; doi:10.1371/journal.pone.0341559)
Supplement: S1 File — This File is the raw data for nickel price forecasts. (ZIP) [file pone.0341559.s002.zip › Raw data for nickel price forecasts/Futures price/Futures Closing Price Zinc.xlsx]

## Sheet: Sheet1
Indicator Name	Futures Closing Price (Continuous Triple): Zinc
Frequency	Daily
2007-03-26	29060
2007-03-27	29450
2007-03-28	29075
2007-03-29	29120
2007-03-30	29275
2007-04-02	29275
2007-04-03	28500
2007-04-04	28800
2007-04-05	30045
2007-04-06	30670
2007-04-09	31720
2007-04-10	32630
2007-04-11	31900
2007-04-12	32600
2007-04-13	31325
2007-04-16	31950
2007-04-17	32045
2007-04-18	33280
2007-04-19	32500
2007-04-20	32400
2007-04-23	32660
2007-04-24	33330
2007-04-25	32600
2007-04-26	32700
2007-04-27	31985
2007-04-30	32475
2007-05-08	33610
2007-05-09	34350
2007-05-10	34500
2007-05-11	33710
2007-05-14	33000
2007-05-15	32150
2007-05-16	31950
2007-05-17	30475
2007-05-18	29450
2007-05-21	30865
2007-05-22	31120
2007-05-23	30450
2007-05-24	30700
2007-05-25	29900
2007-05-28	30940
2007-05-29	30455
2007-05-30	30395
2007-05-31	30780
2007-06-01	30780
2007-06-04	30405
2007-06-05	31095
2007-06-06	30900
2007-06-07	30300
2007-06-08	30080
2007-06-11	30250
2007-06-12	30150
2007-06-13	30060
2007-06-14	29900
2007-06-15	29250
2007-06-18	29485
2007-06-19	28970
2007-06-20	28900
2007-06-21	28950
2007-06-22	28230
2007-06-25	27230
2007-06-26	26670
2007-06-27	25740
2007-06-28	26700
2007-06-29	26715
2007-07-02	26640
2007-07-03	27595
2007-07-04	26845
2007-07-05	26895
2007-07-06	26280
2007-07-09	26935
2007-07-10	26665
2007-07-11	26370
2007-07-12	26930
2007-07-13	27205
2007-07-16	27110
2007-07-17	27000
2007-07-18	27365
2007-07-19	27470
2007-07-20	28450
2007-07-23	29300
2007-07-24	28500
2007-07-25	28830
2007-07-26	29060
2007-07-27	28220
2007-07-30	28500
2007-07-31	28780
2007-08-01	28155
2007-08-02	28475
2007-08-03	28350
2007-08-06	27500
2007-08-07	27635
2007-08-08	27820
2007-08-09	28345
2007-08-10	27950
2007-08-13	28100
2007-08-14	27950
2007-08-15	27700
2007-08-16	27100
2007-08-17	26075
2007-08-20	26855
2007-08-21	26480
2007-08-22	26420
2007-08-23	27270
2007-08-24	26950
2007-08-27	27295
2007-08-28	27015
2007-08-29	26765
2007-08-30	27115
2007-08-31	27300
2007-09-03	27220
2007-09-04	27295
2007-09-05	26940
2007-09-06	26250
2007-09-07	26190
2007-09-10	25330
2007-09-11	25640
2007-09-12	25530
2007-09-13	25420
2007-09-14	25790
2007-09-17	26130
2007-09-18	25620
2007-09-19	26170
2007-09-20	26350
2007-09-21	26225
2007-09-24	26280
2007-09-25	26360
2007-09-26	26275
2007-09-27	26590
2007-09-28	27010
2007-10-08	26230
2007-10-09	25830
2007-10-10	26030
2007-10-11	26200
2007-10-12	26260
2007-10-15	26830
2007-10-16	26700
2007-10-17	26150
2007-10-18	26060
2007-10-19	26300
2007-10-22	25490
2007-10-23	25670
2007-10-24	25400
2007-10-25	25340
2007-10-26	25620
2007-10-29	25870
2007-10-30	25320
2007-10-31	25245
2007-11-01	24600
2007-11-02	23725
2007-11-05	23130
2007-11-06	23275
2007-11-07	23320
2007-11-08	22445
2007-11-09	22595
2007-11-12	21685
2007-11-13	21025
2007-11-14	21030
2007-11-15	20660
2007-11-16	20045
2007-11-19	18875
2007-11-20	18435
2007-11-21	17325
2007-11-22	18045
2007-11-23	18340
2007-11-26	18220
2007-11-27	18410
2007-11-28	18780
2007-11-29	19335
2007-11-30	18965
2007-12-03	18705
2007-12-04	18210
2007-12-05	18175
2007-12-06	17890
2007-12-07	18105
2007-12-10	18240
2007-12-11	18340
2007-12-12	17600
2007-12-13	18090
2007-12-14	17870
2007-12-17	17590
2007-12-18	17555
2007-12-19	17650
2007-12-20	18110
2007-12-21	18565
2007-12-24	19025
2007-12-25	19030
2007-12-26	19260
2007-12-27	19440
2007-12-28	19010
2008-01-02	19030
2008-01-03	19750
2008-01-04	20185
2008-01-07	20455
2008-01-08	20880
2008-01-09	21150
2008-01-10	20370
2008-01-11	20465
2008-01-14	20105
2008-01-15	19400
2008-01-16	18990
2008-01-17	19425
2008-01-18	19380
2008-01-21	19320
2008-01-22	18820
2008-01-23	18600
2008-01-24	18870
2008-01-25	18830
2008-01-28	18435
2008-01-29	19225
2008-01-30	19600
2008-01-31	19830
2008-02-01	20510
2008-02-04	21200
2008-02-05	20975
2008-02-13	20090
2008-02-14	20020
2008-02-15	19670
2008-02-18	20075
2008-02-19	19405
2008-02-20	19780
2008-02-21	20525
2008-02-22	20970
2008-02-25	21925
2008-02-26	20825
2008-02-27	20850
2008-02-28	21845
2008-02-29	22180
2008-03-03	22850
2008-03-04	22790
2008-03-05	22200
2008-03-06	22785
2008-03-07	22330
2008-03-10	21500
2008-03-11	21545
2008-03-12	20950
2008-03-13	21040
2008-03-14	21530
2008-03-17	21495
2008-03-18	20590
2008-03-19	20170
2008-03-20	19480
2008-03-21	19400
2008-03-24	19365
2008-03-25	19865
2008-03-26	19260
2008-03-27	19310
2008-03-28	19550
2008-03-31	19525
2008-04-01	18700
2008-04-02	19100
2008-04-03	19415
2008-04-07	19565
2008-04-08	19240
2008-04-09	19335
2008-04-10	19340
2008-04-11	18820
2008-04-14	18250
2008-04-15	18580
2008-04-16	18600
2008-04-17	18670
2008-04-18	18220
2008-04-21	18050
2008-04-22	18100
2008-04-23	18165
2008-04-24	18410
2008-04-25	18270
2008-04-28	18635
2008-04-29	18450
2008-04-30	18345
2008-05-05	17985
2008-05-06	18145
2008-05-07	18065
2008-05-08	18110
2008-05-09	17990
2008-05-12	17950
2008-05-13	18400
2008-05-14	18840
2008-05-15	18470
2008-05-16	18820
2008-05-19	18800
2008-05-20	18530
2008-05-21	18150
2008-05-22	18270
2008-05-23	17830
2008-05-26	17990
2008-05-27	17715
2008-05-28	17715
2008-05-29	17200
2008-05-30	16715
2008-06-02	16570
2008-06-03	16780
2008-06-04	16670
2008-06-05	16685
2008-06-06	16680
2008-06-10	16080
2008-06-11	16080
2008-06-12	15720
2008-06-13	15725
2008-06-16	15700
2008-06-17	15660
2008-06-18	16000
2008-06-19	16200
2008-06-20	16040
2008-06-23	16430
2008-06-24	15965
2008-06-25	15845
2008-06-26	15760
2008-06-27	16080
2008-06-30	16230
2008-07-01	16150
2008-07-02	16010
2008-07-03	15495
2008-07-04	15145
2008-07-07	15145
2008-07-08	15110
2008-07-09	14980
2008-07-10	15285
2008-07-11	15805
2008-07-14	15965
2008-07-15	15700
2008-07-16	15290
2008-07-17	15205
2008-07-18	15240
2008-07-21	15260
2008-07-22	15340
2008-07-23	15310
2008-07-24	15470
2008-07-25	15215
2008-07-28	15300
2008-07-29	15430
2008-07-30	15350
2008-07-31	15570
2008-08-01	15250
2008-08-04	15125
2008-08-05	14480
2008-08-06	14460
2008-08-07	14560
2008-08-08	14330
2008-08-11	13830
2008-08-12	13840
2008-08-13	13790
2008-08-14	13870
2008-08-15	13375
2008-08-18	13795
2008-08-19	13555
2008-08-20	13970
2008-08-21	14095
2008-08-22	14560
2008-08-25	14195
2008-08-26	14110
2008-08-27	14310
2008-08-28	14420
2008-08-29	14280
2008-09-01	14360
2008-09-02	14090
2008-09-03	14260
2008-09-04	14490
2008-09-05	14395
2008-09-08	14290
2008-09-09	13885
2008-09-10	13860
2008-09-11	13940
2008-09-12	14520
2008-09-16	13770
2008-09-17	14140
2008-09-18	13920
2008-09-19	14140
2008-09-22	14435
2008-09-23	14290
2008-09-24	14250
2008-09-25	14310
2008-09-26	14375
2008-10-06	13720
2008-10-07	12895
2008-10-08	12755
2008-10-09	12325
2008-10-10	11850
2008-10-13	11960
2008-10-14	11945
2008-10-15	11575
2008-10-16	11180
2008-10-17	10505
2008-10-20	10790
2008-10-21	10255
2008-10-22	9800
2008-10-23	9215
2008-10-24	9215
2008-10-27	8845
2008-10-28	9330
2008-10-29	9330
2008-10-30	9640
2008-10-31	9185
2008-11-03	9565
2008-11-04	9605
2008-11-05	9600
2008-11-06	9350
2008-11-07	9390
2008-11-10	9590
2008-11-11	9370
2008-11-12	9540
2008-11-13	9590
2008-11-14	9740
2008-11-17	9680
2008-11-18	9660
2008-11-19	9805
2008-11-20	9440
2008-11-21	9510
2008-11-24	9610
2008-11-25	9700
2008-11-26	9810
2008-11-27	9750
2008-11-28	9630
2008-12-01	9790
2008-12-02	9585
2008-12-03	9570
2008-12-04	9205
2008-12-05	8670
2008-12-08	9060
2008-12-09	9160
2008-12-10	9380
2008-12-11	9270
2008-12-12	9040
2008-12-15	9285
2008-12-16	9210
2008-12-17	9305
2008-12-18	9230
2008-12-19	9535
2008-12-22	9795
2008-12-23	9680
2008-12-24	9810
2008-12-25	9760
2008-12-26	9670
2008-12-29	9800
2008-12-30	9740
2008-12-31	10150
2009-01-05	10625
2009-01-06	11190
2009-01-07	11000
2009-01-08	10670
2009-01-09	10745
2009-01-12	10935
2009-01-13	10785
2009-01-14	11255
2009-01-15	10905
2009-01-16	11085
2009-01-19	10980
2009-01-20	10750
2009-01-21	10545
2009-01-22	10170
2009-01-23	10230
2009-02-02	9925
2009-02-03	10320
2009-02-04	10365
2009-02-05	10265
2009-02-06	10510
2009-02-09	10935
2009-02-10	10750
2009-02-11	10285
2009-02-12	10515
2009-02-13	10460
2009-02-16	10250
2009-02-17	10350
2009-02-18	10140
2009-02-19	10170
2009-02-20	10080
2009-02-23	10230
2009-02-24	10090
2009-02-25	10275
2009-02-26	10235
2009-02-27	10150
2009-03-02	10285
2009-03-03	10290
2009-03-04	10545
2009-03-05	10570
2009-03-06	10685
2009-03-09	10435
2009-03-10	10610
2009-03-11	10570
2009-03-12	10610
2009-03-13	10570
2009-03-16	10720
2009-03-17	10730
2009-03-18	10730
2009-03-19	10885
2009-03-20	11205
2009-03-23	11620
2009-03-24	11425
2009-03-25	11295
2009-03-26	11700
2009-03-27	11580
2009-03-30	11530
2009-03-31	11700
2009-04-01	11635
2009-04-02	11800
2009-04-03	11735
2009-04-07	12280
2009-04-08	11860
2009-04-09	12175
2009-04-10	12660
2009-04-13	12915
2009-04-14	12760
2009-04-15	13125
2009-04-16	13740
2009-04-17	13565
2009-04-20	13380
2009-04-21	12860
2009-04-22	12395
2009-04-23	12475
2009-04-24	12130
2009-04-27	11875
2009-04-28	11945
2009-04-29	12310
2009-04-30	12485
2009-05-04	13210
2009-05-05	12750
2009-05-06	13090
2009-05-07	13210
2009-05-08	13250
2009-05-11	12575
2009-05-12	12740
2009-05-13	12855
2009-05-14	12475
2009-05-15	12640
2009-05-18	12785
2009-05-19	13230
2009-05-20	12865
2009-05-21	12770
2009-05-22	12890
2009-05-25	12905
2009-05-26	12730
2009-05-27	12820
2009-06-01	13305
2009-06-02	13220
2009-06-03	13445
2009-06-04	13275
2009-06-05	13515
2009-06-08	13410
2009-06-09	13520
2009-06-10	13700
2009-06-11	13725
2009-06-12	13830
2009-06-15	13510
2009-06-16	13545
2009-06-17	13600
2009-06-18	13495
2009-06-19	13425
2009-06-22	13270
2009-06-23	13260
2009-06-24	13470
2009-06-25	13525
2009-06-26	13645
2009-06-29	13525
2009-06-30	13490
2009-07-01	13485
2009-07-02	13480
2009-07-03	13455
2009-07-06	13280
2009-07-07	13385
2009-07-08	13215
2009-07-09	13240
2009-07-10	13195
2009-07-13	12710
2009-07-14	12890
2009-07-15	13250
2009-07-16	13285
2009-07-17	13465
2009-07-20	13930
2009-07-21	13785
2009-07-22	13795
2009-07-23	13865
2009-07-24	14160
2009-07-27	14565
2009-07-28	14505
2009-07-29	13855
2009-07-30	14030
2009-07-31	14610
2009-08-03	15110
2009-08-04	15215
2009-08-05	15300
2009-08-06	15335
2009-08-07	14910
2009-08-10	15305
2009-08-11	15170
2009-08-12	14825
2009-08-13	15335
2009-08-14	15155
2009-08-17	14465
2009-08-18	14845
2009-08-19	14590
2009-08-20	15050
2009-08-21	14925
2009-08-24	15580
2009-08-25	15335
2009-08-26	15455
2009-08-27	15260
2009-08-28	15335
2009-08-31	14975
2009-09-01	15095
2009-09-02	14935
2009-09-03	15215
2009-09-04	15805
2009-09-07	15665
2009-09-08	15665
2009-09-09	15650
2009-09-10	15635
2009-09-11	15170
2009-09-14	14835
2009-09-15	15150
2009-09-16	15320
2009-09-17	15435
2009-09-18	15255
2009-09-21	15465
2009-09-22	15365
2009-09-23	15205
2009-09-24	15255
2009-09-25	15140
2009-09-28	14875
2009-09-29	15195
2009-09-30	15430
2009-10-09	15855
2009-10-12	15935
2009-10-13	15965
2009-10-14	16170
2009-10-15	15915
2009-10-16	16070
2009-10-19	16225
2009-10-20	16340
2009-10-21	16315
2009-10-22	16555
2009-10-23	16875
2009-10-26	17380
2009-10-27	17260
2009-10-28	17050
2009-10-29	16600
2009-10-30	16955
2009-11-02	16840
2009-11-03	16860
2009-11-04	17100
2009-11-05	16970
2009-11-06	17050
2009-11-09	17160
2009-11-10	16830
2009-11-11	16890
2009-11-12	17150
2009-11-13	17320
2009-11-16	17505
2009-11-17	17710
2009-11-18	18015
2009-11-19	18080
2009-11-20	18150
2009-11-23	18745
2009-11-24	18385
2009-11-25	18545
2009-11-26	18535
2009-11-27	17870
2009-11-30	18235
2009-12-01	18345
2009-12-02	18680
2009-12-03	18830
2009-12-04	18730
2009-12-07	18660
2009-12-08	18655
2009-12-09	18145
2009-12-10	18155
2009-12-11	18420
2009-12-14	18615
2009-12-15	18605
2009-12-16	18865
2009-12-17	19050
2009-12-18	19290
2009-12-21	19490
2009-12-22	19240
2009-12-23	19480
2009-12-24	19880
2009-12-25	20100
2009-12-28	20620
2009-12-29	20570
2009-12-30	20965
2009-12-31	21375
2010-01-04	21435
2010-01-05	21650
2010-01-06	21740
2010-01-07	21725
2010-01-08	21210
2010-01-11	21735
2010-01-12	21490
2010-01-13	20450
2010-01-14	20610
2010-01-15	20470
2010-01-18	20740
2010-01-19	21145
2010-01-20	20950
2010-01-21	20925
2010-01-22	19930
2010-01-25	20025
2010-01-26	19390
2010-01-27	19450
2010-01-28	18515
2010-01-29	17590
2010-02-01	17430
2010-02-02	17305
2010-02-03	18160
2010-02-04	17680
2010-02-05	17145
2010-02-08	17180
2010-02-09	17310
2010-02-10	17840
2010-02-11	18230
2010-02-12	18550
2010-02-22	19025
2010-02-23	18920
2010-02-24	18540
2010-02-25	18435
2010-02-26	18430
2010-03-01	18775
2010-03-02	18060
2010-03-03	18255
2010-03-04	18350
2010-03-05	18590
2010-03-08	19235
2010-03-09	19100
2010-03-10	19355
2010-03-11	18870
2010-03-12	19055
2010-03-15	18495
2010-03-16	18805
2010-03-17	19170
2010-03-18	18860
2010-03-19	19150
2010-03-22	18720
2010-03-23	18670
2010-03-24	18530
2010-03-25	18545
2010-03-26	18775
2010-03-29	19110
2010-03-30	19090
2010-03-31	18975
2010-04-01	19430
2010-04-02	19495
2010-04-06	19690
2010-04-07	19700
2010-04-08	19220
2010-04-09	19400
2010-04-12	19530
2010-04-13	19350
2010-04-14	19455
2010-04-15	19465
2010-04-16	19810
2010-04-19	18885
2010-04-20	19150
2010-04-21	19220
2010-04-22	19115
2010-04-23	19160
2010-04-26	19385
2010-04-27	19090
2010-04-28	18515
2010-04-29	18595
2010-04-30	18555
2010-05-04	18240
2010-05-05	17740
2010-05-06	17440
2010-05-07	16835
2010-05-10	17160
2010-05-11	16705
2010-05-12	16795
2010-05-13	17105
2010-05-14	16945
2010-05-17	16125
2010-05-18	15850
2010-05-19	15510
2010-05-20	15720
2010-05-21	15640
2010-05-24	16190
2010-05-25	15680
2010-05-26	15935
2010-05-27	16035
2010-05-28	16115
2010-05-31	16050
2010-06-01	15680
2010-06-02	15335
2010-06-03	15215
2010-06-04	14470
2010-06-07	13900
2010-06-08	13810
2010-06-09	14305
2010-06-10	14170
2010-06-11	14380
2010-06-17	14295
2010-06-18	14135
2010-06-21	14950
2010-06-22	14870
2010-06-23	15150
2010-06-24	15450
2010-06-25	15085
2010-06-28	15485
2010-06-29	14825
2010-06-30	14610
2010-07-01	14500
2010-07-02	15105
2010-07-05	15230
2010-07-06	15390
2010-07-07	15195
2010-07-08	15345
2010-07-09	15360
2010-07-12	15170
2010-07-13	14865
2010-07-14	15105
2010-07-15	15125
2010-07-16	15280
2010-07-19	15185
2010-07-20	15520
2010-07-21	15530
2010-07-22	15695
2010-07-23	15990
2010-07-26	16205
2010-07-27	15990
2010-07-28	16330
2010-07-29	16360
2010-07-30	16305
2010-08-02	16755
2010-08-03	16825
2010-08-04	17020
2010-08-05	17085
2010-08-06	17385
2010-08-09	17740
2010-08-10	17400
2010-08-11	17180
2010-08-12	16655
2010-08-13	17100
2010-08-16	17165
2010-08-17	17465
2010-08-18	17560
2010-08-19	17720
2010-08-20	17060
2010-08-23	17010
2010-08-24	16730
2010-08-25	16650
2010-08-26	17035
2010-08-27	17175
2010-08-30	17650
2010-08-31	17195
2010-09-01	17545
2010-09-02	17815
2010-09-03	17745
2010-09-06	18240
2010-09-07	18100
2010-09-08	18210
2010-09-09	17680
2010-09-10	17680
2010-09-13	17925
2010-09-14	17640
2010-09-15	17555
2010-09-16	17785
2010-09-17	18120
2010-09-20	18270
2010-09-21	17955
2010-09-27	18095
2010-09-28	18000
2010-09-29	18125
2010-09-30	18045
2010-10-08	18105
2010-10-11	19060
2010-10-12	18905
2010-10-13	19355
2010-10-14	19510
2010-10-15	19625
2010-10-18	19420
2010-10-19	19670
2010-10-20	19480
2010-10-21	19890
2010-10-22	20505
2010-10-25	21170
2010-10-26	21175
2010-10-27	20560
2010-10-28	20530
2010-10-29	19560
2010-11-01	20140
2010-11-02	19910
2010-11-03	19900
2010-11-04	20305
2010-11-05	21125
2010-11-08	20560
2010-11-09	20850
2010-11-10	20650
2010-11-11	21035
2010-11-12	19935
2010-11-15	18705
2010-11-16	18445
2010-11-17	17815
2010-11-18	18070
2010-11-19	18335
2010-11-22	17970
2010-11-23	17200
2010-11-24	17620
2010-11-25	17370
2010-11-26	17430
2010-11-29	17685
2010-11-30	17515
2010-12-01	17665
2010-12-02	18360
2010-12-03	18400
2010-12-06	18465
2010-12-07	18545
2010-12-08	18105
2010-12-09	18430
2010-12-10	18545
2010-12-13	19040
2010-12-14	19065
2010-12-15	18470
2010-12-16	18695
2010-12-17	18935
2010-12-20	18900
2010-12-21	19150
2010-12-22	18955
2010-12-23	19080
2010-12-24	19040
2010-12-27	18860
2010-12-28	19240
2010-12-29	19555
2010-12-30	19825
2010-12-31	19695
2011-01-04	19750
2011-01-05	19475
2011-01-06	19840
2011-01-07	19130
2011-01-10	19115
2011-01-11	19215
2011-01-12	19285
2011-01-13	19420
2011-01-14	19350
2011-01-17	19300
2011-01-18	19385
2011-01-19	19660
2011-01-20	19220
2011-01-21	18980
2011-01-24	19000
2011-01-25	18315
2011-01-26	18325
2011-01-27	18435
2011-01-28	18550
2011-01-31	18895
2011-02-01	19660
2011-02-09	19440
2011-02-10	19585
2011-02-11	19305
2011-02-14	19675
2011-02-15	19620
2011-02-16	20100
2011-02-17	19930
2011-02-18	20120
2011-02-21	20565
2011-02-22	19920
2011-02-23	19520
2011-02-24	19315
2011-02-25	19435
2011-02-28	19640
2011-03-01	19505
2011-03-02	19425
2011-03-03	19305
2011-03-04	19450
2011-03-07	19030
2011-03-08	18265
2011-03-09	18500
2011-03-10	17915
2011-03-11	17930
2011-03-14	18210
2011-03-15	18205
2011-03-16	18520
2011-03-17	17965
2011-03-18	18490
2011-03-21	18175
2011-03-22	18330
2011-03-23	18740
2011-03-24	18715
2011-03-25	18750
2011-03-28	18480
2011-03-29	18425
2011-03-30	18525
2011-03-31	18390
2011-04-01	18310
2011-04-06	18730
2011-04-07	18720
2011-04-08	18975
2011-04-11	18965
2011-04-12	18755
2011-04-13	18735
2011-04-14	18505
2011-04-15	18420
2011-04-18	18580
2011-04-19	17850
2011-04-20	18120
2011-04-21	18075
2011-04-22	17815
2011-04-25	17510
2011-04-26	17465
2011-04-27	17355
2011-04-28	17610
2011-04-29	17420
2011-05-03	17350
2011-05-04	17345
2011-05-05	16845
2011-05-06	16475
2011-05-09	16850
2011-05-10	16965
2011-05-11	16870
2011-05-12	16400
2011-05-13	16985
2011-05-16	16805
2011-05-17	16960
2011-05-18	16985
2011-05-19	17070
2011-05-20	16975
2011-05-23	16675
2011-05-24	16810
2011-05-25	17090
2011-05-26	17435
2011-05-27	17535
2011-05-30	17360
2011-05-31	17435
2011-06-01	17330
2011-06-02	17320
2011-06-03	17560
2011-06-07	17570
2011-06-08	17465
2011-06-09	17450
2011-06-10	17640
2011-06-13	17485
2011-06-14	17515
2011-06-15	17585
2011-06-16	17410
2011-06-17	17330
2011-06-20	17110
2011-06-21	17330
2011-06-22	17300
2011-06-23	17370
2011-06-24	17500
2011-06-27	17265
2011-06-28	17450
2011-06-29	17560
2011-06-30	17865
2011-07-01	17890
2011-07-04	18200
2011-07-05	18185
2011-07-06	18285
2011-07-07	18275
2011-07-08	18280
2011-07-11	18090
2011-07-12	18005
2011-07-13	18450
2011-07-14	18425
2011-07-15	18260
2011-07-18	18485
2011-07-19	18870
2011-07-20	18800
2011-07-21	18675
2011-07-22	18950
2011-07-25	18675
2011-07-26	19015
2011-07-27	19225
2011-07-28	19050
2011-07-29	18865
2011-08-01	19060
2011-08-02	18580
2011-08-03	18525
2011-08-04	18365
2011-08-05	17280
2011-08-08	16860
2011-08-09	16515
2011-08-10	16805
2011-08-11	16870
2011-08-12	16960
2011-08-15	17175
2011-08-16	16700
2011-08-17	17090
2011-08-18	17140
2011-08-19	16970
2011-08-22	16880
2011-08-23	17025
2011-08-24	17020
2011-08-25	17170
2011-08-26	17175
2011-08-29	17210
2011-08-30	17410
2011-08-31	17465
2011-09-01	17310
2011-09-02	17165
2011-09-05	17030
2011-09-06	16945
2011-09-07	17240
2011-09-08	17175
2011-09-09	17240
2011-09-13	17050
2011-09-14	16780
2011-09-15	16835
2011-09-16	17050
2011-09-19	16390
2011-09-20	16480
2011-09-21	16545
2011-09-22	15960
2011-09-23	15135
2011-09-26	14400
2011-09-27	15020
2011-09-28	15050
2011-09-29	14755
2011-09-30	15450
2011-10-10	15165
2011-10-11	15165
2011-10-12	15245
2011-10-13	15175
2011-10-14	15320
2011-10-17	15260
2011-10-18	14550
2011-10-19	14580
2011-10-20	13865
2011-10-21	14290
2011-10-24	15035
2011-10-25	15040
2011-10-26	14945
2011-10-27	15140
2011-10-28	15410
2011-10-31	15310
2011-11-01	15300
2011-11-02	15335
2011-11-03	15055
2011-11-04	15560
2011-11-07	15355
2011-11-08	15335
2011-11-09	15460
2011-11-10	14535
2011-11-11	14775
2011-11-14	15430
2011-11-15	15305
2011-11-16	15120
2011-11-17	15260
2011-11-18	15050
2011-11-21	15165
2011-11-22	15180
2011-11-23	15085
2011-11-24	15030
2011-11-25	14870
2011-11-28	15190
2011-11-29	15260
2011-11-30	15125
2011-12-01	15820
2011-12-02	15815
2011-12-05	15735
2011-12-06	15690
2011-12-07	15850
2011-12-08	15795
2011-12-09	15660
2011-12-12	15600
2011-12-13	15370
2011-12-14	14970
2011-12-15	14715
2011-12-16	14980
2011-12-19	14810
2011-12-20	14800
2011-12-21	14900
2011-12-22	14890
2011-12-23	15015
2011-12-26	14675
2011-12-27	14740
2011-12-28	14770
2011-12-29	14585
2011-12-30	14820
2012-01-04	14785
2012-01-05	14890
2012-01-06	14755
2012-01-09	14760
2012-01-10	14955
2012-01-11	15155
2012-01-12	15285
2012-01-13	15365
2012-01-16	15380
2012-01-17	15600
2012-01-18	15575
2012-01-19	15745
2012-01-20	15905
2012-01-30	16000
2012-01-31	16140
2012-02-01	15845
2012-02-02	16000
2012-02-03	16040
2012-02-06	16295
2012-02-07	16105
2012-02-08	16400
2012-02-09	16240
2012-02-10	16230
2012-02-13	16115
2012-02-14	15935
2012-02-15	15945
2012-02-16	15670
2012-02-17	15660
2012-02-20	15680
2012-02-21	15865
2012-02-22	15930
2012-02-23	15940
2012-02-24	15895
2012-02-27	16030
2012-02-28	16230
2012-02-29	16250
2012-03-01	16005
2012-03-02	16200
2012-03-05	16145
2012-03-06	15860
2012-03-07	15615
2012-03-08	15730
2012-03-09	15890
2012-03-12	15900
2012-03-13	16050
2012-03-14	15905
2012-03-15	15875
2012-03-16	16080
2012-03-19	15970
2012-03-20	15980
2012-03-21	15905
2012-03-22	15685
2012-03-23	15715
2012-03-26	15555
2012-03-27	15715
2012-03-28	15510
2012-03-29	15405
2012-03-30	15525
2012-04-05	15470
2012-04-06	15670
2012-04-09	15635
2012-04-10	15595
2012-04-11	15380
2012-04-12	15550
2012-04-13	15565
2012-04-16	15345
2012-04-17	15440
2012-04-18	15605
2012-04-19	15560
2012-04-20	15590
2012-04-23	15555
2012-04-24	15550
2012-04-25	15565
2012-04-26	15685
2012-04-27	15695
2012-05-02	15765
2012-05-03	15610
2012-05-04	15605
2012-05-07	15450
2012-05-08	15465
2012-05-09	15340
2012-05-10	15310
2012-05-11	15115
2012-05-14	14970
2012-05-15	15025
2012-05-16	14900
2012-05-17	15025
2012-05-18	14895
2012-05-21	15020
2012-05-22	14950
2012-05-23	14755
2012-05-24	14750
2012-05-25	14790
2012-05-28	15000
2012-05-29	15020
2012-05-30	14895
2012-05-31	14795
2012-06-01	14770
2012-06-04	14550
2012-06-05	14685
2012-06-06	14815
2012-06-07	14720
2012-06-08	14710
2012-06-11	14885
2012-06-12	14760
2012-06-13	14820
2012-06-14	14770
2012-06-15	14910
2012-06-18	15005
2012-06-19	14880
2012-06-20	14940
2012-06-21	14640
2012-06-25	14565
2012-06-26	14315
2012-06-27	14245
2012-06-28	14350
2012-06-29	14585
2012-07-02	14680
2012-07-03	14850
2012-07-04	14830
2012-07-05	14850
2012-07-06	14740
2012-07-09	14695
2012-07-10	14650
2012-07-11	14655
2012-07-12	14645
2012-07-13	14785
2012-07-16	14800
2012-07-17	14840
2012-07-18	14800
2012-07-19	14865
2012-07-20	14715
2012-07-23	14465
2012-07-24	14560
2012-07-25	14380
2012-07-26	14470
2012-07-27	14635
2012-07-30	14630
2012-07-31	14715
2012-08-01	14605
2012-08-02	14570
2012-08-03	14570
2012-08-06	14645
2012-08-07	14640
2012-08-08	14680
2012-08-09	14795
2012-08-10	14640
2012-08-13	14590
2012-08-14	14635
2012-08-15	14600
2012-08-16	14390
2012-08-17	14520
2012-08-20	14415
2012-08-21	14525
2012-08-22	14535
2012-08-23	14680
2012-08-24	14660
2012-08-27	14795
2012-08-28	14735
2012-08-29	14770
2012-08-30	14790
2012-08-31	14685
2012-09-03	14840
2012-09-04	14850
2012-09-05	14795
2012-09-06	14970
2012-09-07	15060
2012-09-10	15395
2012-09-11	15385
2012-09-12	15500
2012-09-13	15305
2012-09-14	15845
2012-09-17	15715
2012-09-18	15675
2012-09-19	15885
2012-09-20	15600
2012-09-21	15730
2012-09-24	15540
2012-09-25	15570
2012-09-26	15620
2012-09-27	15650
2012-09-28	15780
2012-10-08	15520
2012-10-09	15575
2012-10-10	15410
2012-10-11	15320
2012-10-12	15275
2012-10-15	15175
2012-10-16	15245
2012-10-17	15170
2012-10-18	15260
2012-10-19	15110
2012-10-22	15020
2012-10-23	14820
2012-10-24	14930
2012-10-25	14905
2012-10-26	14675
2012-10-29	14730
2012-10-30	14715
2012-10-31	14855
2012-11-01	14905
2012-11-02	14875
2012-11-05	14775
2012-11-06	14875
2012-11-07	14995
2012-11-08	14930
2012-11-09	14985
2012-11-12	14870
2012-11-13	14995
2012-11-14	15090
2012-11-15	15110
2012-11-16	15110
2012-11-19	15120
2012-11-20	15050
2012-11-21	15010
2012-11-22	15055
2012-11-23	15115
2012-11-26	15200
2012-11-27	15210
2012-11-28	15165
2012-11-29	15245
2012-11-30	15535
2012-12-03	15515
2012-12-04	15370
2012-12-05	15435
2012-12-06	15360
2012-12-07	15440
2012-12-10	15575
2012-12-11	15535
2012-12-12	15545
2012-12-13	15455
2012-12-14	15555
2012-12-17	15625
2012-12-18	15625
2012-12-19	15525
2012-12-20	15450
2012-12-21	15455
2012-12-24	15565
2012-12-25	15605
2012-12-26	15570
2012-12-27	15690
2012-12-28	15650
2012-12-31	15630
2013-01-04	15635
2013-01-07	15470
2013-01-08	15405
2013-01-09	15415
2013-01-10	15525
2013-01-11	15455
2013-01-14	15455
2013-01-15	15175
2013-01-16	15340
2013-01-17	15355
2013-01-18	15500
2013-01-21	15455
2013-01-22	15580
2013-01-23	15645
2013-01-24	15575
2013-01-25	15755
2013-01-28	15680
2013-01-29	15725
2013-01-30	15925
2013-01-31	16150
2013-02-01	16045
2013-02-04	16170
2013-02-05	15985
2013-02-06	15960
2013-02-07	15840
2013-02-08	15870
2013-02-18	15750
2013-02-19	15890
2013-02-20	16065
2013-02-21	15740
2013-02-22	15780
2013-02-25	15620
2013-02-26	15625
2013-02-27	15750
2013-02-28	15755
2013-03-01	15545
2013-03-04	15395
2013-03-05	15485
2013-03-06	15370
2013-03-07	15265
2013-03-08	15325
2013-03-11	15220
2013-03-12	15160
2013-03-13	15290
2013-03-14	15280
2013-03-15	15345
2013-03-18	14945
2013-03-19	14925
2013-03-20	15010
2013-03-21	15080
2013-03-22	15045
2013-03-25	15110
2013-03-26	15055
2013-03-27	14875
2013-03-28	14845
2013-03-29	14800
2013-04-01	14660
2013-04-02	14760
2013-04-03	14555
2013-04-08	14735
2013-04-09	14890
2013-04-10	14875
2013-04-11	14790
2013-04-12	14785
2013-04-15	14455
2013-04-16	14630
2013-04-17	14605
2013-04-18	14325
2013-04-19	14625
2013-04-22	14515
2013-04-23	14550
2013-04-24	14660
2013-04-25	14735
2013-04-26	14780
2013-05-02	14410
2013-05-03	14475
2013-05-06	14670
2013-05-07	14555
2013-05-08	14675
2013-05-09	14575
2013-05-10	14625
2013-05-13	14575
2013-05-14	14460
2013-05-15	14370
2013-05-16	14400
2013-05-17	14480
2013-05-20	14400
2013-05-21	14490
2013-05-22	14575
2013-05-23	14445
2013-05-24	14570
2013-05-27	14550
2013-05-28	14550
2013-05-29	14520
2013-05-30	14690
2013-05-31	14760
2013-06-03	14880
2013-06-04	14790
2013-06-05	14915
2013-06-06	14845
2013-06-07	14840
2013-06-13	14570
2013-06-14	14525
2013-06-17	14580
2013-06-18	14525
2013-06-19	14560
2013-06-20	14380
2013-06-21	14440
2013-06-24	14280
2013-06-25	14380
2013-06-26	14315
2013-06-27	14420
2013-06-28	14420
2013-07-01	14540
2013-07-02	14640
2013-07-03	14645
2013-07-04	14550
2013-07-05	14480
2013-07-08	14425
2013-07-09	14530
2013-07-10	14560
2013-07-11	14785
2013-07-12	14660
2013-07-15	14690
2013-07-16	14745
2013-07-17	14635
2013-07-18	14530
2013-07-19	14490
2013-07-22	14640
2013-07-23	14630
2013-07-24	14655
2013-07-25	14715
2013-07-26	14615
2013-07-29	14525
2013-07-30	14465
2013-07-31	14485
2013-08-01	14530
2013-08-02	14525
2013-08-05	14615
2013-08-06	14595
2013-08-07	14550
2013-08-08	14650
2013-08-09	14735
2013-08-12	14940
2013-08-13	14910
2013-08-14	14855
2013-08-15	14925
2013-08-16	15205
2013-08-19	15225
2013-08-20	15025
2013-08-21	15095
2013-08-22	15160
2013-08-23	15100
2013-08-26	15210
2013-08-27	15130
2013-08-28	15045
2013-08-29	14965
2013-08-30	14840
2013-09-02	14940
2013-09-03	14870
2013-09-04	14800
2013-09-05	14695
2013-09-06	14750
2013-09-09	14860
2013-09-10	14750
2013-09-11	14750
2013-09-12	14665
2013-09-13	14790
2013-09-16	14655
2013-09-17	14680
2013-09-18	14680
2013-09-23	14715
2013-09-24	14725
2013-09-25	14760
2013-09-26	14795
2013-09-27	14785
2013-09-30	14870
2013-10-08	14765
2013-10-09	14785
2013-10-10	14845
2013-10-11	14945
2013-10-14	14980
2013-10-15	14945
2013-10-16	14935
2013-10-17	14905
2013-10-18	14960
2013-10-21	15120
2013-10-22	15100
2013-10-23	15060
2013-10-24	15020
2013-10-25	14970
2013-10-28	15070
2013-10-29	15150
2013-10-30	15175
2013-10-31	15000
2013-11-01	15080
2013-11-04	15020
2013-11-05	14990
2013-11-06	14985
2013-11-07	14975
2013-11-08	14950
2013-11-11	14925
2013-11-12	14840
2013-11-13	14755
2013-11-14	14830
2013-11-15	14805
2013-11-18	14880
2013-11-19	14800
2013-11-20	14880
2013-11-21	14820
2013-11-22	14830
2013-11-25	14835
2013-11-26	14845
2013-11-27	14805
2013-11-28	14775
2013-11-29	14740
2013-12-02	14775
2013-12-03	14745
2013-12-04	14750
2013-12-05	14800
2013-12-06	14840
2013-12-09	14855
2013-12-10	14970
2013-12-11	15005
2013-12-12	15080
2013-12-13	15005
2013-12-16	15065
2013-12-17	15100
2013-12-18	15065
2013-12-19	15070
2013-12-20	15125
2013-12-23	15170
2013-12-24	15270
2013-12-25	15425
2013-12-26	15235
2013-12-27	15280
2013-12-30	15275
2013-12-31	15215
2014-01-02	15325
2014-01-03	15140
2014-01-06	15015
2014-01-07	15075
2014-01-08	15085
2014-01-09	15020
2014-01-10	15050
2014-01-13	15110
2014-01-14	15225
2014-01-15	15170
2014-01-16	15280
2014-01-17	15275
2014-01-20	15270
2014-01-21	15240
2014-01-22	15330
2014-01-23	15280
2014-01-24	15225
2014-01-27	15100
2014-01-28	15085
2014-01-29	15070
2014-01-30	15030
2014-02-07	15070
2014-02-10	15190
2014-02-11	15065
2014-02-12	15115
2014-02-13	15105
2014-02-14	15120
2014-02-17	15250
2014-02-18	15225
2014-02-19	15360
2014-02-20	15250
2014-02-21	15260
2014-02-24	15110
2014-02-25	15120
2014-02-26	15200
2014-02-27	15180
2014-02-28	15180
2014-03-03	15125
2014-03-04	15205
2014-03-05	15365
2014-03-06	15255
2014-03-07	15225
2014-03-10	14820
2014-03-11	14970
2014-03-12	14940
2014-03-13	14835
2014-03-14	14810
2014-03-17	14700
2014-03-18	14800
2014-03-19	14820
2014-03-20	14820
2014-03-21	14810
2014-03-24	14815
2014-03-25	14860
2014-03-26	14920
2014-03-27	14840
2014-03-28	14915
2014-03-31	14850
2014-04-01	14870
2014-04-02	14875
2014-04-03	14880
2014-04-04	14910
2014-04-08	14960
2014-04-09	14990
2014-04-10	14985
2014-04-11	15055
2014-04-14	15020
2014-04-15	15025
2014-04-16	15070
2014-04-17	15120
2014-04-18	15090
2014-04-21	15105
2014-04-22	15105
2014-04-23	15210
2014-04-24	15210
2014-04-25	15240
2014-04-28	15155
2014-04-29	15080
2014-04-30	15080
2014-05-05	15150
2014-05-06	15160
2014-05-07	15185
2014-05-08	15085
2014-05-09	15120
2014-05-12	15230
2014-05-13	15245
2014-05-14	15255
2014-05-15	15265
2014-05-16	15185
2014-05-19	15260
2014-05-20	15275
2014-05-21	15220
2014-05-22	15205
2014-05-23	15265
2014-05-26	15270
2014-05-27	15240
2014-05-28	15265
2014-05-29	15140
2014-05-30	15170
2014-06-03	15205
2014-06-04	15180
2014-06-05	15220
2014-06-06	15215
2014-06-09	15355
2014-06-10	15415
2014-06-11	15660
2014-06-12	15520
2014-06-13	15385
2014-06-16	15385
2014-06-17	15480
2014-06-18	15550
2014-06-19	15595
2014-06-20	15785
2014-06-23	15800
2014-06-24	15710
2014-06-25	15750
2014-06-26	15830
2014-06-27	15810
2014-06-30	16000
2014-07-01	16065
2014-07-02	15775
2014-07-03	16255
2014-07-04	16280
2014-07-07	16090
2014-07-08	16440
2014-07-09	16450
2014-07-10	16365
2014-07-11	16300
2014-07-14	16475
2014-07-15	16690
2014-07-16	16745
2014-07-17	16730
2014-07-18	16680
2014-07-21	16805
2014-07-22	17045
2014-07-23	17220
2014-07-24	17150
2014-07-25	17425
2014-07-28	17430
2014-07-29	17425
2014-07-30	16845
2014-07-31	16895
2014-08-01	16845
2014-08-04	16880
2014-08-05	17085
2014-08-06	16910
2014-08-07	16995
2014-08-08	16685
2014-08-11	16675
2014-08-12	16810
2014-08-13	16625
2014-08-14	16480
2014-08-15	16495
2014-08-18	16520
2014-08-19	16630
2014-08-20	16835
2014-08-21	16915
2014-08-22	16940
2014-08-25	16810
2014-08-26	16990
2014-08-27	16865
2014-08-28	16860
2014-08-29	16765
2014-09-01	16750
2014-09-02	17055
2014-09-03	16975
2014-09-04	17195
2014-09-05	17250
2014-09-09	16765
2014-09-10	16430
2014-09-11	16300
2014-09-12	16455
2014-09-15	16360
2014-09-16	16320
2014-09-17	16490
2014-09-18	16310
2014-09-19	16365
2014-09-22	15960
2014-09-23	16115
2014-09-24	16340
2014-09-25	16380
2014-09-26	16440
2014-09-29	16430
2014-09-30	16790
2014-10-08	16780
2014-10-09	16905
2014-10-10	16615
2014-10-13	16765
2014-10-14	16795
2014-10-15	16680
2014-10-16	16230
2014-10-17	16115
2014-10-20	16205
2014-10-21	16035
2014-10-22	16260
2014-10-23	16560
2014-10-24	16575
2014-10-27	16480
2014-10-28	16450
2014-10-29	16525
2014-10-30	16565
2014-10-31	16875
2014-11-03	16735
2014-11-04	16895
2014-11-05	16340
2014-11-06	16330
2014-11-07	16505
2014-11-10	16715
2014-11-11	16655
2014-11-12	16665
2014-11-13	16700
2014-11-14	16535
2014-11-17	16675
2014-11-18	16735
2014-11-19	16600
2014-11-20	16615
2014-11-21	16785
2014-11-24	16805
2014-11-25	16990
2014-11-26	16780
2014-11-27	16855
2014-11-28	16730
2014-12-01	16350
2014-12-02	16530
2014-12-03	16495
2014-12-04	16675
2014-12-05	16700
2014-12-08	16620
2014-12-09	16565
2014-12-10	16595
2014-12-11	16390
2014-12-12	16460
2014-12-15	16550
2014-12-16	16360
2014-12-17	16205
2014-12-18	15960
2014-12-19	16140
2014-12-22	16295
2014-12-23	16325
2014-12-24	16380
2014-12-25	16365
2014-12-26	16345
2014-12-29	16425
2014-12-30	16370
2014-12-31	16765
2015-01-05	16695
2015-01-06	16710
2015-01-07	16610
2015-01-08	16430
2015-01-09	16410
2015-01-12	16380
2015-01-13	16210
2015-01-14	15605
2015-01-15	15835
2015-01-16	15760
2015-01-19	16020
2015-01-20	15960
2015-01-21	16050
2015-01-22	16300
2015-01-23	16190
2015-01-26	16045
2015-01-27	16250
2015-01-28	16300
2015-01-29	16060
2015-01-30	15995
2015-02-02	16170
2015-02-03	16280
2015-02-04	16300
2015-02-05	16275
2015-02-06	16405
2015-02-09	16370
2015-02-10	16370
2015-02-11	16215
2015-02-12	16215
2015-02-13	16310
2015-02-16	16400
2015-02-17	16300
2015-02-25	16040
2015-02-26	16000
2015-02-27	16035
2015-03-02	16130
2015-03-03	15930
2015-03-04	15865
2015-03-05	15800
2015-03-06	15710
2015-03-09	15730
2015-03-10	15745
2015-03-11	15690
2015-03-12	15720
2015-03-13	15740
2015-03-16	15815
2015-03-17	15675
2015-03-18	15605
2015-03-19	15625
2015-03-20	15640
2015-03-23	15835
2015-03-24	15915
2015-03-25	15945
2015-03-26	15980
2015-03-27	15950
2015-03-30	15990
2015-03-31	16015
2015-04-01	15985
2015-04-02	16030
2015-04-03	16180
2015-04-07	16250
2015-04-08	16210
2015-04-09	16190
2015-04-10	16395
2015-04-13	16490
2015-04-14	16355
2015-04-15	16455
2015-04-16	16615
2015-04-17	16685
2015-04-20	16510
2015-04-21	16450
2015-04-22	16590
2015-04-23	16605
2015-04-24	16610
2015-04-27	16830
2015-04-28	17025
2015-04-29	16885
2015-04-30	17040
2015-05-04	17235
2015-05-05	17090
2015-05-06	17390
2015-05-07	17215
2015-05-08	17135
2015-05-11	17135
2015-05-12	16915
2015-05-13	17180
2015-05-14	17055
2015-05-15	16985
2015-05-18	16945
2015-05-19	16930
2015-05-20	16690
2015-05-21	16660
2015-05-22	16690
2015-05-25	16570
2015-05-26	16535
2015-05-27	16655
2015-05-28	16890
2015-05-29	16890
2015-06-01	16645
2015-06-02	16560
2015-06-03	16355
2015-06-04	16440
2015-06-05	16220
2015-06-08	16295
2015-06-09	16350
2015-06-10	16460
[truncated: 2,289 more rows]
